# Supplementary material for: Rice Chloroplast Genome Variation Architecture and Phylogenetic Dissection in Diverse Oryza Species Assessed by Whole-Genome Resequencing
Source: Rice (N Y). 2016 Oct 18;9:57. doi: 10.1186/s12284-016-0129-y (PMC5069220; doi:10.1186/s12284-016-0129-y)
Supplement: Additional file 1: Table S1. — Summary of the 295 rice whole genome re-sequencing. (XLSX 30 kb) [file 12284_2016_129_MOESM1_ESM.xlsx]

## Sheet: Table S1
Table S1 Summary of the 295 rice whole genome re-sequencing.
Sample_ID	sequence read	clean read	clean read rate(%)	sequence base	clean base	clean base rate(%)	Average depth
Acc-001	42728338	41217468	96.46	4315562138	4001280337	92.72	10.34
Acc-002	42061766	40693874	96.75	4248238366	3955816238	93.12	10.22
Acc-003	37398368	35909208	96.02	3777235168	3479738691	92.12	8.35
Acc-004	41964756	40374654	96.21	4238440356	3915502409	92.38	10.12
Acc-005	41699020	40125732	96.23	4211601020	3895987947	92.51	9.4
Acc-006	41036606	39497134	96.25	4144697206	3834297904	92.51	9.25
Acc-007	39896468	38548626	96.62	4029543268	3744683087	92.93	9.09
Acc-008	40327468	38937122	96.55	4073074268	3780683789	92.82	9.11
Acc-009	39063124	37241314	95.34	3945375524	3599512079	91.23	9.22
Acc-010	36823384	35500924	96.41	3719161784	3442369017	92.56	8.28
Acc-011	40280138	38767438	96.24	4068293938	3759864059	92.42	9.64
Acc-012	38871714	37303334	95.97	3926043114	3615010650	92.08	9.33
Acc-013	34110468	33065950	96.94	3445157268	3214098456	93.29	7.77
Acc-014	36727946	35514720	96.7	3709522546	3449027578	92.98	8.87
Acc-015	40759016	39703970	97.41	4116660616	3868225221	93.97	9.96
Acc-016	36782890	35775828	97.26	3715071890	3484337821	93.79	9.03
Acc-017	41256686	39995736	96.94	4166925286	3886907238	93.28	10.05
Acc-018	34612290	33365568	96.4	3495841290	3234380339	92.52	8.24
Acc-019	44530974	43473192	97.62	4497628374	4238272472	94.23	10.79
Acc-020	44306738	43302790	97.73	4474980538	4223283745	94.38	11
Acc-021	36066806	34905332	96.78	3642747406	3388521095	93.02	8.2
Acc-022	36340538	35324494	97.2	3670394338	3439061500	93.7	8.31
Acc-023	46339318	45286202	97.73	4680271118	4423168120	94.51	10.66
Acc-024	44081022	43113216	97.8	4452183222	4208390529	94.52	10.88
Acc-025	41785852	39938586	95.58	4220371052	3809988269	90.28	9.91
Acc-026	41295718	39503388	95.66	4170867518	3766592351	90.31	9.69
Acc-027	41610074	39926836	95.95	4202617474	3819088611	90.87	9.79
Acc-028	43252270	41457154	95.85	4368479270	3959033957	90.63	10.21
Acc-029	29090954	27609348	94.91	2938186354	2608204356	88.77	6.67
Acc-030	31838692	30201248	94.86	3215707892	2847904856	88.56	6.83
Acc-031	44049842	42378796	96.21	4449034042	4055265544	91.15	9.84
Acc-032	38916510	37409198	96.13	3930567510	3579660966	91.07	9.02
Acc-033	37921876	36291698	95.7	3830109476	3464517906	90.45	8.83
Acc-034	41233584	39523820	95.85	4164591984	3766121036	90.43	9.05
Acc-035	43643336	41940670	96.1	4407976936	4006636394	90.9	10.39
Acc-036	42723480	41110958	96.23	4315071480	3935552605	91.2	9.49
Acc-037	40839910	39623262	97.02	4124830910	3806511965	92.28	9.13
Acc-038	48855160	47558040	97.34	4934371160	4580388812	92.83	10.97
Acc-039	48681544	47575994	97.73	4916835944	4590491203	93.36	10.95
Acc-040	44347200	43173014	97.35	4479067200	4159678899	92.87	10.56
Acc-041	32777040	31455204	95.97	3310481040	2968785869	89.68	6.47
Acc-042	34642200	33312470	96.16	3498862200	3157333547	90.24	7.74
Acc-043	33428974	32374090	96.84	3376326374	3093091737	91.61	7.35
Acc-044	36119662	34917466	96.67	3648085862	3323871993	91.11	8
Acc-045	34714646	33299862	95.92	3506179246	3160491893	90.14	7.93
Acc-046	32669522	31599934	96.73	3299621722	3012177740	91.29	7.66
Acc-047	34377240	33296884	96.86	3472101240	3186001785	91.76	6.28
Acc-048	41693484	40305012	96.67	4211041884	3835548356	91.08	9.15
Acc-049	40874474	39828614	97.44	4128321874	3813621216	92.38	9.12
Acc-050	39844282	38870008	97.55	4024272482	3718316775	92.4	9.61
Acc-051	33830612	32869664	97.16	3416891812	3141433084	91.94	7.89
Acc-052	39658424	38705864	97.6	4005500824	3708808453	92.59	9.49
Acc-053	34291672	33099846	96.52	3463458872	3148850639	90.92	7.52
Acc-054	34322622	33492862	97.58	3466584822	3221516446	92.93	7.75
Acc-055	36094318	35160052	97.41	3645526118	3370248491	92.45	8.46
Acc-056	38392874	37456258	97.56	3877680274	3587371258	92.51	8.63
Acc-057	41562620	40523930	97.5	4197824620	3879256601	92.41	9.73
Acc-058	38399478	37185290	96.84	3878347278	3531540341	91.06	8.85
Acc-059	37311604	36253178	97.16	3768472004	3458914855	91.79	8.96
Acc-060	40233840	39254968	97.57	4063617840	3766372235	92.69	9.04
Acc-061	32754558	31341490	95.69	3308210358	2920268807	88.27	6.98
Acc-062	33354528	32028012	96.02	3368807328	2997463528	88.98	7.68
Acc-063	37676414	35888122	95.25	3805317814	3332856183	87.58	8.54
Acc-064	34530572	33032336	95.66	3487587772	3088009064	88.54	7.4
Acc-065	34329264	32852446	95.7	3467255664	3068736064	88.51	7.88
Acc-066	31087608	29595894	95.2	3139848408	2747987666	87.52	6.93
Acc-067	31643396	30579398	96.64	3195982996	2880326015	90.12	6.95
Acc-068	33009248	31966098	96.84	3333934048	3021083722	90.62	7.25
Acc-069	32940130	31592330	95.91	3326953130	2962869407	89.06	7.57
Acc-070	33368110	32194990	96.48	3370179110	3029658700	89.9	7.29
Acc-071	34218726	32918874	96.2	3456091326	3097838209	89.63	7.47
Acc-072	34500572	33273760	96.44	3484557772	3134250971	89.95	7.55
Acc-073	38789826	37969238	97.88	3917772426	3649379921	93.15	8.76
Acc-074	38160882	37269086	97.66	3854249082	3579094717	92.86	9.22
Acc-075	39100904	37952942	97.06	3949191304	3628835063	91.89	9.29
Acc-076	41359608	40315054	97.47	4177320408	3860368608	92.41	9.89
Acc-077	33248582	32298892	97.14	3358106782	3101469916	92.36	7.93
Acc-078	30448672	29523968	96.96	3075315872	2826032147	91.89	7.23
Acc-079	37292534	36300480	97.34	3766545934	3476018017	92.29	8.35
Acc-080	39705222	38856968	97.86	4010227422	3740719559	93.28	9.58
Acc-081	34711164	33641286	96.92	3505827564	3227144894	92.05	8.13
Acc-082	41089210	40134816	97.68	4150010210	3846622696	92.69	9.88
Acc-083	40293128	39315734	97.57	4069605928	3776025784	92.79	9.69
Acc-084	31990280	31117968	97.27	3231018280	2987280962	92.46	7.71
Acc-085	26352200	25750922	97.72	2635220000	2509969224	95.25	5.98
Acc-086	35534792	34623396	97.44	3553479200	3385254058	95.27	8.07
Acc-087	30345548	29631128	97.65	3034554800	2894181528	95.37	7.41
Acc-088	30793506	29920644	97.17	3079350600	2924538418	94.97	7.48
Acc-089	30664418	29848138	97.34	3066441800	2917987569	95.16	7.24
Acc-090	40579064	39526758	97.41	4057906400	3868621720	95.34	9.59
Acc-091	30994856	30120236	97.18	3099485600	2944462488	95	7.49
Acc-092	30070156	29311984	97.48	3007015600	2869868103	95.44	7.26
Acc-093	25660304	24988342	97.38	2566030400	2444250211	95.25	6.24
Acc-094	29468194	28762220	97.6	2946819400	2812848854	95.45	7.09
Acc-095	32798818	32005850	97.58	3279881800	3135970061	95.61	7.92
Acc-096	29340494	28733184	97.93	2934049400	2815396153	95.96	7.03
Acc-097	25946104	25357478	97.73	2594610400	2469547607	95.18	6.26
Acc-098	24171302	23737384	98.2	2417130200	2328752062	96.34	5.72
Acc-099	26844080	26199026	97.6	2684408000	2567041917	95.63	6.48
Acc-100	25906966	25365256	97.91	2590696600	2486593118	95.98	6.33
Acc-101	26492650	25731492	97.13	2649265000	2507799145	94.66	6.17
Acc-102	28419302	27621826	97.19	2841930200	2699354512	94.98	6.62
Acc-103	23956664	23289788	97.22	2395666400	2267828912	94.66	5.75
Acc-104	28491062	27630338	96.98	2849106200	2691584402	94.47	6.76
Acc-105	27713104	26822556	96.79	2771310400	2609899018	94.18	6.17
Acc-106	28889450	28234872	97.73	2888945000	2763243276	95.65	6.77
Acc-107	25312990	24730388	97.7	2531299000	2425109590	95.8	5.88
Acc-108	19823104	19389932	97.81	1982310400	1889876806	95.34	4.52
Acc-109	26357768	25953726	98.47	2635776800	2543644128	96.5	6.14
Acc-110	25683718	25003068	97.35	2568371800	2434057495	94.77	5.97
Acc-111	25867658	25245520	97.59	2586765800	2458276912	95.03	6.3
Acc-112	26495240	25790388	97.34	2649524000	2510548217	94.75	5.98
Acc-113	26094662	25343846	97.12	2609466200	2465146606	94.47	5.84
Acc-114	25840652	25195654	97.5	2584065200	2452408356	94.91	6.36
Acc-115	23359928	22804366	97.62	2335992800	2216144903	94.87	5.69
Acc-116	20391100	19859374	97.39	2039110000	1928106247	94.56	4.61
Acc-117	24845852	24242756	97.57	2484585200	2354928630	94.78	5.95
Acc-118	21194474	20693072	97.63	2119447400	2012231207	94.94	4.84
Acc-119	23781222	23233302	97.7	2378122200	2257795225	94.94	5.42
Acc-120	24146542	23333940	96.63	2414654200	2252184612	93.27	5.25
Acc-121	29265962	28469686	97.28	2926596200	2763391137	94.42	6.55
Acc-122	30000496	28853026	96.18	3000049600	2796442734	93.21	6.28
Acc-123	31119638	30462340	97.89	3111963800	2976714031	95.65	6.98
Acc-124	24465148	23734402	97.01	2446514800	2309365087	94.39	5.5
Acc-125	28004752	27539382	98.34	2800475200	2696614512	96.29	6.46
Acc-126	24369122	23634888	96.99	2436912200	2295348377	94.19	5.36
Acc-127	30382970	29807496	98.11	3038297000	2914953376	95.94	7.33
Acc-128	29394732	28615898	97.35	2939473200	2786578121	94.8	7.09
Acc-129	33673804	32673158	97.03	3367380400	3158868131	93.81	7.86
Acc-130	30446206	29676284	97.47	3044620600	2892295070	95	7.4
Acc-131	24363850	24034368	98.65	2436385000	2355539826	96.68	5.68
Acc-132	24403908	23968948	98.22	2440390800	2344211558	96.06	5.86
Acc-133	32095406	31217874	97.27	3209540600	3033275153	94.51	7.85
Acc-134	23048798	22481470	97.54	2304879800	2189035061	94.97	5.67
Acc-135	19396558	19087178	98.4	1939655800	1869361911	96.38	4.82
Acc-136	26849164	26407172	98.35	2684916400	2587520716	96.37	6.68
Acc-137	23061710	22645880	98.2	2306171000	2218905772	96.22	5.31
Acc-138	23167438	22627774	97.67	2316743800	2205725416	95.21	5.69
Acc-139	23909748	22918528	95.85	2390974800	2225356029	93.07	5.7
Acc-140	25695230	24977822	97.21	2569523000	2432454751	94.67	6.22
Acc-141	26937054	26180572	97.19	2693705400	2552594113	94.76	6.49
Acc-142	27293044	26468410	96.98	2729304400	2576084790	94.39	6.59
Acc-143	28887894	27964056	96.8	2888789400	2717865750	94.08	6.94
Acc-144	27839318	27007778	97.01	2783931800	2624805088	94.28	6.68
Acc-145	25518258	24636244	96.54	2551825800	2391714686	93.73	6.14
Acc-146	26076176	25244762	96.81	2607617600	2451537572	94.01	6.26
Acc-147	27902802	27300008	97.84	2790280200	2669933515	95.69	6.83
Acc-148	27139510	26370662	97.17	2713951000	2571045113	94.73	6.55
Acc-149	22198186	21493420	96.83	2219818600	2092616286	94.27	5.37
Acc-150	25842454	24475670	94.71	2584245400	2374204468	91.87	6
Acc-151	44089224	42524462	96.45	4408922400	4134315913	93.77	10.47
Acc-152	25082712	23618952	94.16	2508271200	2295246425	91.51	5.88
Acc-153	96280614	93552154	97.17	9628061400	9114098317	94.66	22.11
Acc-154	22107350	21084630	95.37	2210735000	2042383746	92.38	5.19
Acc-155	19765724	19430240	98.3	1976572400	1905928987	96.43	4.84
Acc-156	27133414	26600266	98.04	2713341400	2605619375	96.03	6.62
Acc-157	25475180	24849654	97.54	2547518000	2427756579	95.3	6.19
Acc-158	30410878	29897294	98.31	3041087800	2936277378	96.55	7.36
Acc-159	26565338	26043080	98.03	2656533800	2550329327	96	6.48
Acc-160	27124884	26689424	98.39	2712488400	2615914193	96.44	6.63
Acc-161	27963934	27325228	97.72	2796393400	2670189111	95.49	6.86
Acc-162	30719660	30203084	98.32	3071966000	2962222625	96.43	7.41
Acc-163	20985364	20305372	96.76	2098536400	1980213658	94.36	4.7
Acc-164	25055740	24175308	96.49	2505574000	2365344548	94.4	5.4
Acc-165	44423932	42883550	96.53	4442393200	4177485696	94.04	9.7
Acc-166	32808816	31936722	97.34	3280881600	3120192282	95.1	7.36
Acc-167	30690882	29715686	96.82	3069088200	2898792819	94.45	7.02
Acc-168	31993988	30983808	96.84	3199398800	3019310380	94.37	7.2
Acc-169	28722558	27950880	97.31	2872255800	2740161540	95.4	7
Acc-170	25093054	24366400	97.1	2509305400	2384658630	95.03	6.17
Acc-171	26954600	25955362	96.29	2695460000	2525700476	93.7	6.52
Acc-172	26929662	25903534	96.19	2692966200	2528932264	93.91	6.52
Acc-173	23727558	23111622	97.4	2372755800	2269175359	95.63	5.83
Acc-174	23852218	23275190	97.58	2385221800	2281556663	95.65	5.86
Acc-175	28117064	27469390	97.7	2811706400	2697981980	95.96	6.97
Acc-176	20110248	19647874	97.7	2011024800	1924944198	95.72	4.95
Acc-177	26782226	26239354	97.97	2678222600	2578817962	96.29	6.67
Acc-178	27902218	27258278	97.69	2790221800	2667787152	95.61	6.92
Acc-179	28498756	27813896	97.6	2849875600	2721885903	95.51	6.99
Acc-180	26588528	26062968	98.02	2658852800	2561478416	96.34	6.63
Acc-181	26602886	26056596	97.95	2660288600	2560130489	96.24	6.62
Acc-182	26090366	25559440	97.97	2609036600	2512194747	96.29	6.49
Acc-183	26685984	25917350	97.12	2668598400	2539157705	95.15	6.52
Acc-184	25659572	25004340	97.45	2565957200	2449792643	95.47	6.28
Acc-185	27211332	26283524	96.59	2721133200	2571330849	94.49	6.63
Acc-186	29748386	28886334	97.1	2974838600	2819305238	94.77	7.27
Acc-187	21251710	20564738	96.77	2125171000	2008245812	94.5	5.17
Acc-188	23983204	23368960	97.44	2398320400	2285855267	95.31	5.87
Acc-189	24326704	23647388	97.21	2432670400	2308989017	94.92	5.95
Acc-190	23196736	22474206	96.89	2319673600	2191993353	94.5	5.61
Acc-191	29276352	28671398	97.93	2927635200	2809650057	95.97	7.21
Acc-192	34138618	33291846	97.52	3413861800	3255308583	95.36	8.29
Acc-193	32729458	31617198	96.6	3272945800	3082796232	94.19	7.77
Acc-194	30900102	29839596	96.57	3090010200	2906799632	94.07	7.43
Acc-195	20354188	19701620	96.79	2035418800	1925353448	94.59	4.93
Acc-196	30702072	29948208	97.54	3070207200	2928450451	95.38	7.53
Acc-197	24377724	23693998	97.2	2437772400	2313244272	94.89	5.98
Acc-198	22974896	22379032	97.41	2297489600	2186142112	95.15	5.6
Acc-199	26470000	25718012	97.16	2647000000	2510584638	94.85	6.46
Acc-200	27669980	27000100	97.58	2766998000	2643633103	95.54	6.76
Acc-201	23795440	23176814	97.4	2379544000	2269388188	95.37	5.77
Acc-202	20644306	20093456	97.33	2064430600	1966415078	95.25	4.91
Acc-203	22284688	21734910	97.53	2228468800	2127076921	95.45	5.36
Acc-204	25658914	25061288	97.67	2565891400	2455522230	95.7	5.92
Acc-205	27342230	26608388	97.32	2734223000	2601886545	95.16	6.24
Acc-206	25006926	24411570	97.62	2500692600	2391409111	95.63	5.74
Acc-207	28072958	27194106	96.87	2807295800	2656606141	94.63	6.37
Acc-208	22371416	21764098	97.29	2237141600	2126942336	95.07	5.08
Acc-209	29757082	29033722	97.57	2975708200	2842515889	95.52	6.81
Acc-210	25866352	25175808	97.33	2586635200	2462481893	95.2	5.93
Acc-211	31166802	30448560	97.7	3116680200	2987484953	95.85	7.16
Acc-212	27264132	26631986	97.68	2726413200	2609705933	95.72	6.79
Acc-213	25969072	25326466	97.53	2596907200	2482754039	95.6	6.4
Acc-214	23367220	22611982	96.77	2336722000	2196759104	94.01	5.67
Acc-215	22517720	21799910	96.81	2251772000	2119198246	94.11	5.48
Acc-216	23162046	22436188	96.87	2316204600	2183697700	94.28	5.66
Acc-217	24167974	23379816	96.74	2416797400	2274661067	94.12	5.88
Acc-218	34764908	33615762	96.69	3476490800	3259585936	93.76	8.5
Acc-219	23022074	22223136	96.53	2302207400	2158580070	93.76	5.57
Acc-220	29168296	28134148	96.45	2916829600	2729686867	93.58	7.09
Acc-221	37196152	36116650	97.1	3719615200	3518433020	94.59	9.12
Acc-222	36695408	35710230	97.32	3669540800	3477037566	94.75	8.99
Acc-223	39679226	38487156	97	3967922600	3748961377	94.48	9.7
Acc-224	26816240	26039452	97.1	2681624000	2538010952	94.64	6.56
Acc-225	38935644	37665142	96.74	3893564400	3668772704	94.23	9.48
Acc-226	27922378	26667802	95.51	2792237800	2585726252	92.6	6.72
Acc-227	36287892	34996974	96.44	3628789200	3402679574	93.77	8.79
Acc-228	24489412	23584114	96.3	2448941200	2290776202	93.54	5.94
Acc-229	42042924	40430974	96.17	4204292400	3928919011	93.45	10.12
Acc-230	25728706	24588822	95.57	2572870600	2381005243	92.54	6.17
Acc-231	29392932	28289086	96.24	2939293200	2745449988	93.41	7.14
Acc-232	25823698	24863756	96.28	2582369800	2415666474	93.54	6.26
Acc-233	26804678	25650986	95.7	2680467800	2487415642	92.8	6.43
Acc-234	26228466	25351578	96.66	2622846600	2459327804	93.77	6.35
Acc-235	38448094	37116094	96.54	3844809400	3598957600	93.61	9.3
Acc-236	38584858	37210058	96.44	3858485800	3603885745	93.4	9.3
Acc-237	37039956	35556918	96	3703995600	3434478801	92.72	8.92
Acc-238	36214386	34838562	96.2	3621438600	3367977219	93	8.15
Acc-239	53007650	51003634	96.22	5300765000	4932266463	93.05	12.83
Acc-240	40382452	38961712	96.48	4038245200	3776872533	93.53	9.81
Acc-241	26750706	25822410	96.53	2675070600	2507325473	93.73	6.49
Acc-242	28838690	27755210	96.24	2883869000	2689051010	93.24	6.51
Acc-243	26501118	25435864	95.98	2650111800	2460307102	92.84	6.05
Acc-244	35511256	34652402	97.58	3551125600	3394521182	95.59	8.18
Acc-245	29585392	28908424	97.71	2958539200	2832277895	95.73	7.36
Acc-246	28669428	28036492	97.79	2866942800	2747484814	95.83	7.1
Acc-247	37669396	36748622	97.56	3766939600	3593724287	95.4	9.24
Acc-248	35985982	35102690	97.55	3598598200	3437508306	95.52	8.85
Acc-249	37525140	36569810	97.45	3752514000	3579717832	95.4	9.24
Acc-250	26798518	26149216	97.58	2679851800	2559801577	95.52	6.61
Acc-251	19160698	18498288	96.54	1916069800	1800777846	93.98	4.33
Acc-252	23923628	23121448	96.65	2392362800	2251605537	94.12	5.81
Acc-253	22394752	21538266	96.18	2239475200	2093937944	93.5	5.43
Acc-254	22827472	22124448	96.92	2282747200	2155598351	94.43	5.59
Acc-255	21051550	20346094	96.65	2105155000	1980219329	94.07	5.14
Acc-256	20401914	19978614	97.93	2040191400	1956719987	95.91	5.09
Acc-257	24070774	23579798	97.96	2407077400	2310021799	95.97	5.99
Acc-258	23131878	22155008	95.78	2313187800	2150270742	92.96	5.55
Acc-259	32645876	31723786	97.18	3264587600	3087732701	94.58	8.02
Acc-260	31946230	30545840	95.62	3194623000	2950199053	92.35	7.65
Acc-261	31012798	29627986	95.53	3101279800	2868928942	92.51	7.41
Acc-262	24902486	24032144	96.5	2490248600	2328918382	93.52	5.85
Acc-263	24039934	23203836	96.52	2403993400	2251517960	93.66	5.8
Acc-264	25364630	24316822	95.87	2536463000	2355605002	92.87	6.07
Acc-265	22749072	21628586	95.07	2274907200	2088400681	91.8	5.4
Acc-266	29545858	28503410	96.47	2954585800	2759660294	93.4	7.15
Acc-267	32977818	31779832	96.37	3297781800	3080197265	93.4	7.92
Acc-268	34208282	32814454	95.93	3420828200	3177374065	92.88	8.14
Acc-269	32411088	31112568	95.99	3241108800	3011849583	92.93	7.76
Acc-270	42218804	40513496	95.96	4221880400	3921372331	92.88	10.11
Acc-271	38897530	37421552	96.21	3889753000	3629198128	93.3	9.3
Acc-272	37535418	36138898	96.28	3753541800	3499533782	93.23	8.37
Acc-273	29714936	28612010	96.29	2971493600	2774340343	93.37	7.19
Acc-274	29197204	28017212	95.96	2919720400	2674868990	91.61	6.94
Acc-275	26618382	25659898	96.4	2661838200	2451438161	92.1	6.35
Acc-276	25247536	24095362	95.44	2524753600	2295338967	90.91	5.58
Acc-277	26244106	24839710	94.65	2624410600	2357032958	89.81	6.11
Acc-278	29006706	28047302	96.69	2900670600	2688413431	92.68	6.93
Acc-279	27736660	26562524	95.77	2773666000	2533315967	91.33	6.59
Acc-280	25768870	24902492	96.64	2576887000	2384157370	92.52	6.2
Acc-281	23441524	22481720	95.91	2344152400	2146074596	91.55	5.58
Acc-282	27502752	26665440	96.96	2750275200	2557140242	92.98	6.64
Acc-283	25597244	24910842	97.32	2559724400	2394577855	93.55	6.21
Acc-284	28719690	27859558	97.01	2871969000	2673014023	93.07	6.93
Acc-285	26129308	25501456	97.6	2612930800	2455831368	93.99	6.38
Acc-286	26845978	26203718	97.61	2684597800	2523038897	93.98	6.54
Acc-287	26542538	25730588	96.94	2654253800	2479798652	93.43	6.39
Acc-288	30390252	29766302	97.95	3039025200	2897728318	95.35	7.54
Acc-289	39968018	39025430	97.64	3996801800	3817189057	95.51	9.91
Acc-290	24082966	23513930	97.64	2408296600	2291513555	95.15	5.96
Acc-291	23791330	23287726	97.88	2379133000	2275202076	95.63	5.91
Acc-292	23481588	22741142	96.85	2348158800	2218831799	94.49	5.33
Acc-293	23574558	23071038	97.86	2357455800	2255500999	95.68	5.87
Acc-294	24172694	23654118	97.85	2417269400	2310792549	95.6	5.94
Acc-295	27300196	26578262	97.36	2730019600	2591773445	94.94	6.52
Average	3.11054e+07	3.01508e+07	96.9599	3.1214e+09	2.9201e+09	93.7263	7.33973
Total	9176099304	8894498234		920812924970	861428672192
