# Supplementary material for: Rice Chloroplast Genome Variation Architecture and Phylogenetic Dissection in Diverse Oryza Species Assessed by Whole-Genome Resequencing
Source: Rice (N Y). 2016 Oct 18;9:57. doi: 10.1186/s12284-016-0129-y (PMC5069220; doi:10.1186/s12284-016-0129-y)
Supplement: Additional file 2: Table S2. — Location of all the SNPs and Indels and their gene region in the reference detected in this study. (XLSX 121 kb) [file 12284_2016_129_MOESM2_ESM.xlsx]

## Sheet: tableS2
Table S2. Location of all the SNPs and Indels and their gene region in the reference detected in this study.
No	Positiona	Reference	alleleb	Gene regionc
1	6	T	T/G	intergenic
2	8	T	T/C	intergenic
3	14	T	T/G	intergenic
4	16	C	C/A	intergenic
5	17	A	A/C	intergenic
6	20	A	A/C	intergenic
7	21	A	A/T	intergenic
8	22	G	G/T	intergenic
9	23	A	A/G	intergenic
10	27	T	T/G	intergenic
11	30	G	G/A	intergenic
12	32	A	A/G	intergenic
13	60	G	G/A	intergenic
14	61	C	C/G	intergenic
15	100	A	A/T	psbA
16	151	C	C/T	psbA
17	200	T	T/C	psbA
18	203	A	A/C	psbA
19	223	A	A/T	psbA
20	267	T	T/G	psbA
21	269	G	G/C	psbA
22	275	A	A/C	psbA
23	351	A	A/T	psbA
24	361	T	T/C	psbA
25	401	A	A/G	psbA
26	404	T	T/G	psbA
27	412	C	C/T	psbA
28	417	C	C/A	psbA
29	477	A	A/T	psbA
30	507	C	C/T	psbA
31	519	A	A/T	psbA
32	541	A	A/T	psbA
33	558	G	G/T	psbA
34	562	C	C/T	psbA
35	568	G	G/T	psbA
36	576	G	G/A	psbA
37	618	T	T/C	psbA
38	642	A	A/T	psbA
39	647	C	C/A	psbA
40	741	A	A/T	psbA
41	752	C	C/T	psbA
42	759	G	G/T	psbA
43	764	A	A/G	psbA
44	817	A	A/G	psbA
45	830	C	C/T	psbA
46	917	T	T/C	psbA
47	982	A	A/T	psbA
48	998	A	A/C	psbA
49	1174	G	G/T	intergenic
50	1234	A	A/C	intergenic
51	1239	G	G/T	intergenic
52	1246	T	T/C	intergenic
53	1280	A	A/G	intergenic
54	1340	C	C/A	intergenic
55	1343	A	A/T	intergenic
56	1353	G	G/A	intergenic
57	1403	G	G/C	trnK-UUU
58	1464	G	G/A	trnK-UUU
59	1486	G	G/T	trnK-UUU
60	1518	T	T/C	trnK-UUU
61	1562	C	C/T	trnK-UUU
62	1604	A	A/T	trnK-UUU
63	1651	T	T/C	trnK-UUU
64	1664	A	A/C	trnK-UUU
65	1666	G	G/A	trnK-UUU
66	1727	C	C/T	trnK-UUU
67	1950	A	A/C	trnK-UUU
68	2029	A	A/C	trnK-UUU
69	2094	G	G/T	trnK-UUU
70	2129	T	T/C	trnK-UUU
71	2157	C	C/A	trnK-UUU
72	2183	C	C/T	trnK-UUU
73	2221	T	T/G	trnK-UUU
74	2321	A	A/G	trnK-UUU
75	2350	C	C/A	trnK-UUU
76	2367	A	A/C	trnK-UUU
77	2505	T	T/G	trnK-UUU
78	2538	T	T/C	trnK-UUU
79	2620	A	A/C	trnK-UUU
80	2624	A	A/T	trnK-UUU
81	2629	T	T/C	trnK-UUU
82	2697	T	T/C	trnK-UUU
83	2752	G	G/A	trnK-UUU
84	2764	A	A/T	trnK-UUU
85	2766	G	G/C	trnK-UUU
86	2885	G	G/C	trnK-UUU
87	2897	A	A/C	trnK-UUU
88	2923	A	A/T	trnK-UUU
89	2949	A	A/C	trnK-UUU
90	2989	A	A/C	trnK-UUU
91	3095	A	A/C	trnK-UUU
92	3098	C	C/T	trnK-UUU
93	3102	A	A/C	trnK-UUU
94	3156	T	T/C	trnK-UUU
95	3267	G	G/C	trnK-UUU
96	3303	A	A/C	trnK-UUU
97	3334	A	A/C	trnK-UUU
98	3392	C	C/G	trnK-UUU
99	3393	-	C/CAAAAG	trnK-UUU
100	3399	G	G/A	trnK-UUU
101	3530	A	A/T	trnK-UUU
102	3532	T	T/C	trnK-UUU
103	3537	A	A/T	trnK-UUU
104	3547	G	G/A	trnK-UUU
105	3603	A	A/C	trnK-UUU
106	3706	T	T/C	trnK-UUU
107	3831	G	G/T	trnK-UUU
108	3889	G	G/C	trnK-UUU
109	3893	C	C/T	trnK-UUU
110	3994	C	C/T	intergenic
111	4015	-	GCAAGACATTAAAAGAAAGATTTTATCACCATTGAAAACACTCAGATACCAA/G	intergenic
112	4051	A	A/T	intergenic
113	4053	C	C/T	intergenic
114	4256	G	G/T	intergenic
115	4420	T	T/A	intergenic
116	4473	G	G/C	intergenic
117	4545	A	A/T	intergenic
118	4548	T	T/G	intergenic
119	4707	T	T/C	intergenic
120	4783	G	G/T	intergenic
121	4832	G	G/T	intergenic
122	4945	T	T/C	intergenic
123	4947	C	C/A	intergenic
124	4952	T	T/C	intergenic
125	4970	-	T/TGTTGAG	intergenic
126	4977	C	C/G	intergenic
127	5003	G	G/C	intergenic
128	5004	G	G/T	intergenic
129	5005	G	G/T	intergenic
130	5006	A	A/T	intergenic
131	5007	-	A/AATCCTTT	intergenic
132	5017	T	T/C	intergenic
133	5020	G	G/T	intergenic
134	5065	T	T/C	intergenic
135	5179	A	A/C	intergenic
136	5258	T	T/A	intergenic
137	5264	T	T/C	intergenic
138	5289	C	C/T	intergenic
139	5297	T	T/C	intergenic
140	5305	C	C/T	intergenic
141	5338	T	T/G	intergenic
142	5348	C	C/A	intergenic
143	5394	A	A/T	intergenic
144	5430	G	G/T	intergenic
145	5432	C	C/G	intergenic
146	5434	A	A/G	intergenic
147	5460	C	C/G	intergenic
148	5623	G	G/C	intergenic
149	5805	G	G/T	intergenic
150	5841	G	G/T	intergenic
151	5999	T	T/C	intergenic
152	6001	A	A/T	intergenic
153	6015	T	T/C	intergenic
154	6053	C	C/A	intergenic
155	6054	T	T/G	intergenic
156	6175	A	A/T	intergenic
157	6177	C	C/T	intergenic
158	6245	A	A/C	intergenic
159	6245	-	AT/A	intergenic
160	6284	C	C/T	intergenic
161	6425	A	A/C	intergenic
162	6467	G	G/T	intergenic
163	6478	A	A/G	intergenic
164	6510	G	G/T	intergenic
165	6549	C	C/A	intergenic
166	6556	A	A/C	intergenic
167	6610	G	G/T	intergenic
168	6673	C	C/T	trnQ-UUG
169	6705	G	G/T	intergenic
170	6724	A	A/C	intergenic
171	6726	G	G/T	intergenic
172	6729	T	T/A	intergenic
173	6738	T	T/C	intergenic
174	6767	A	A/T	intergenic
175	6777	T	T/C	intergenic
176	6851	T	T/C	intergenic
177	6882	C	C/T	intergenic
178	6883	A	A/T	intergenic
179	7042	A	A/C	psbK
180	7088	G	G/T	psbK
181	7127	C	C/G	psbK
182	7136	C	C/T	psbK
183	7182	T	T/C	psbK
184	7187	C	C/T	psbK
185	7203	G	G/A	psbK
186	7258	T	T/C	intergenic
187	7307	T	T/C	intergenic
188	7366	T	T/A	intergenic
189	7384	T	T/A	intergenic
190	7460	G	G/A	intergenic
191	7466	T	T/C	intergenic
192	7499	T	T/G	intergenic
193	7574	A	A/C	intergenic
194	7579	T	T/C	intergenic
195	7610	A	A/C	psbI
196	7612	G	G/A	psbI
197	7649	T	T/C	psbI
198	7686	A	A/C	psbI
199	7899	G	G/C	trnS-GCU
200	8115	G	G/T	intergenic
201	8129	A	A/G	intergenic
202	8165	G	G/T	intergenic
203	8257	C	C/T	intergenic
204	8284	A	A/G	intergenic
205	8298	G	G/T	intergenic
206	8324	C	C/G	intergenic
207	8327	T	T/C	intergenic
208	8411	-	A/AATTTCTCGCTATTTACTATTTC	intergenic
209	8436	T	T/C	intergenic
210	8550	G	G/T	intergenic
211	8551	A	A/T	intergenic
212	8552	A	A/T	intergenic
213	8554	C	C/T	intergenic
214	8556	T	T/C	intergenic
215	8563	G	G/C	intergenic
216	8564	T	T/C	intergenic
217	8565	T	T/C	intergenic
218	8583	G	G/C	intergenic
219	8600	G	G/A	intergenic
220	8603	A	A/T	intergenic
221	8604	-	A/AT	intergenic
222	8604	G	G/C	intergenic
223	8605	G	G/T	intergenic
224	8689	-	TC/T	intergenic
225	8690	C	C/T	intergenic
226	8832	A	A/C	intergenic
227	8841	A	A/G	intergenic
228	8864	G	G/A	intergenic
229	8899	C	C/T	intergenic
230	8901	C	C/G	intergenic
231	8905	G	G/T	psbD
232	8955	T	T/C	psbD
233	8963	G	G/T	psbD
234	9011	T	T/C	psbD
235	9013	G	G/A	psbD
236	9020	C	C/A	psbD
237	9022	T	T/G	psbD
238	9026	G	G/A	psbD
239	9061	A	A/T	psbD
240	9103	C	C/G	psbD
241	9142	C	C/T	psbD
242	9143	A	A/C	psbD
243	9145	C	C/T	psbD
244	9154	T	T/G	psbD
245	9162	C	C/T	psbD
246	9164	C	C/T	psbD
247	9175	G	G/A	psbD
248	9233	C	C/G	psbD
249	9248	G	G/A	psbD
250	9267	C	C/T	psbD
251	9272	A	A/C	psbD
252	9297	A	A/T	psbD
253	9309	C	C/G	psbD
254	9325	T	T/G	psbD
255	9330	A	A/C	psbD
256	9374	T	T/C	psbD
257	9518	T	T/C	psbD
258	9532	G	G/A	psbD
259	9540	C	C/G	psbD
260	9543	T	T/C	psbD
261	9563	A	A/T	psbD
262	9565	C	C/T	psbD
263	9616	A	A/T	psbD
264	9631	A	A/T	psbD
265	9637	T	T/C	psbD
266	9640	A	A/C	psbD
267	9683	G	G/A	psbD
268	9714	T	T/G	psbD
269	9719	C	C/G	psbD
270	9723	T	T/G	psbD
271	9752	G	G/A	psbD
272	9753	C	C/G	psbD
273	9756	T	T/C	psbD
274	9764	G	G/C	psbD
275	9794	G	G/T	psbD
276	9861	T	T/C	psbD
277	9926	T	T/C	psbD
278	9964	A	A/C	psbD
279	10011	G	G/A	psbC
280	10033	G	G/T	psbC
281	10054	A	A/T	psbC
282	10078	A	A/G	psbC
283	10182	C	C/T	psbC
284	10325	G	G/T	psbC
285	10382	G	G/T	psbC
286	10399	T	T/C	psbC
287	10588	G	G/C	psbC
288	10606	A	A/G	psbC
289	10625	A	A/G	psbC
290	10640	T	T/G	psbC
291	10663	A	A/G	psbC
292	10699	C	C/T	psbC
293	10730	T	T/G	psbC
294	10769	T	T/G	psbC
295	10819	G	G/T	psbC
296	10839	T	T/A	psbC
297	10852	C	C/T	psbC
298	10864	T	T/G	psbC
299	10891	A	A/C	psbC
300	10909	G	G/T	psbC
301	10935	A	A/C	psbC
302	10973	A	A/T	psbC
303	10998	G	G/A	psbC
304	11037	G	G/T	psbC
305	11099	G	G/T	psbC
306	11104	A	A/G	psbC
307	11106	G	G/A	psbC
308	11192	G	G/T	psbC
309	11262	G	G/A	psbC
310	11321	C	C/T	psbC
311	11328	A	A/T	psbC
312	11349	A	A/T	intergenic
313	11355	T	T/A	intergenic
314	11368	T	T/A	intergenic
315	11386	T	T/C	intergenic
316	11471	T	T/C	intergenic
317	11502	C	C/T	intergenic
318	11543	A	A/T	trnS-UGA
319	11577	C	C/T	trnS-UGA
320	11602	A	A/C	intergenic
321	11645	G	G/T	intergenic
322	11757	A	A/T	intergenic
323	11766	A	A/T	intergenic
324	11799	A	A/C	intergenic
325	11840	C	C/T	intergenic
326	11862	T	T/C	intergenic
327	11895	A	A/C	intergenic
328	11902	G	G/C	intergenic
329	11942	G	G/T	lhbA
330	11947	T	T/C	lhbA
331	12021	G	G/A	lhbA
332	12024	T	T/A	lhbA
333	12106	T	T/C	lhbA
334	12164	-	AAAAG/A	intergenic
335	12194	C	C/T	intergenic
336	12239	A	A/T	intergenic
337	12253	A	A/T	intergenic
338	12298	A	A/C	intergenic
339	12301	C	C/T	intergenic
340	12307	G	G/T	intergenic
341	12308	-	G/GATATA	intergenic
342	12416	G	G/C	intergenic
343	12441	G	G/C	intergenic
344	12508	G	G/A	intergenic
345	12514	C	C/T	intergenic
346	12529	C	C/T	intergenic
347	12542	G	G/A	intergenic
348	12549	A	A/T	intergenic
349	12670	T	T/G	intergenic
350	12671	-	T/TAGGG	intergenic
351	12719	G	G/A	intergenic
352	12787	C	C/G	intergenic
353	12796	A	A/G	intergenic
354	12798	A	A/G	intergenic
355	12818	C	C/T	intergenic
356	12819	C	C/A	intergenic
357	12829	G	G/T	intergenic
358	12836	A	A/T	intergenic
359	12838	G	G/C	intergenic
360	12899	G	G/A	intergenic
361	12929	G	G/A	intergenic
362	12942	G	G/A	intergenic
363	12943	G	G/A	intergenic
364	12945	T	T/A	intergenic
365	12946	G	G/C	intergenic
366	12947	-	G/GAATAC	intergenic
367	13054	T	T/C	intergenic
368	13077	T	T/C	intergenic
369	13139	T	T/C	intergenic
370	13140	T	T/A	intergenic
371	13146	C	C/T	intergenic
372	13329	T	T/C	intergenic
373	13343	G	G/C	intergenic
374	13352	A	A/T	intergenic
375	13467	T	T/A	intergenic
376	13485	A	A/C	intergenic
377	13502	G	G/A	intergenic
378	13509	G	G/T	intergenic
379	13524	A	A/C	intergenic
380	13593	T	T/C	intergenic
381	13706	A	A/C	intergenic
382	13736	C	C/T	intergenic
383	13741	A	A/T	intergenic
384	13765	C	C/A	intergenic
385	13784	T	T/G	intergenic
386	13812	G	G/A	intergenic
387	13861	G	G/A	intergenic
388	13935	A	A/T	intergenic
389	13936	A	A/G	intergenic
390	13937	A	A/T	intergenic
391	13938	C	C/T	intergenic
392	13939	A	A/T	intergenic
393	13948	C	C/T	intergenic
394	13951	T	T/C	intergenic
395	13989	-	G/GT	intergenic
396	14006	T	T/G	intergenic
397	14008	G	G/C	intergenic
398	14009	-	G/GAC	intergenic
399	14041	A	A/T	intergenic
400	14230	G	G/A	intergenic
401	14237	G	G/C	intergenic
402	14271	A	A/C	intergenic
403	14305	T	T/C	intergenic
404	14317	A	A/G	intergenic
405	14416	A	A/C	intergenic
406	14461	A	A/T	intergenic
407	14606	A	A/T	intergenic
408	14680	C	C/T	intergenic
409	14692	A	A/C	intergenic
410	14694	A	A/C	intergenic
411	14723	G	G/A	intergenic
412	14837	C	C/T	intergenic
413	14872	C	C/G	intergenic
414	14900	A	A/G	intergenic
415	14963	G	G/T	intergenic
416	14993	A	A/C	intergenic
417	15013	C	C/T	intergenic
418	15066	A	A/T	trnT-GGU
419	15083	A	A/C	trnT-GGU
420	15152	A	A/C	trnT-GGU
421	15268	G	G/C	intergenic
422	15295	A	A/T	intergenic
423	15340	G	G/T	intergenic
424	15398	C	C/A	intergenic
425	15399	C	C/A	intergenic
426	15399	-	CTTTT/C	intergenic
427	15404	T	T/A	intergenic
428	15407	T	T/A	intergenic
429	15409	T	T/C	intergenic
430	15412	A	A/C	intergenic
431	15434	T	T/G	intergenic
432	15455	A	A/G	intergenic
433	15490	A	A/T	intergenic
434	15517	A	A/C	intergenic
435	15533	G	G/T	intergenic
436	15537	C	C/A	intergenic
437	15666	G	G/C	trnE-UUC
438	15743	G	G/A	intergenic
439	15801	T	T/C	trnY-GUA
440	15807	A	A/C	trnY-GUA
441	15816	G	G/T	trnY-GUA
442	15835	A	A/G	trnY-GUA
443	15910	T	T/A	intergenic
444	15986	T	T/A	intergenic
445	15990	A	A/C	intergenic
446	16008	C	C/A	intergenic
447	16022	-	C/CAAAA	intergenic
448	16035	T	T/G	intergenic
449	16038	T	T/C	intergenic
450	16060	T	T/C	intergenic
451	16079	A	A/C	intergenic
452	16095	T	T/G	intergenic
453	16100	A	A/G	intergenic
454	16112	C	C/G	intergenic
455	16115	T	T/C	intergenic
456	16137	A	A/G	intergenic
457	16142	G	G/C	intergenic
458	16183	T	T/C	intergenic
459	16186	T	T/G	intergenic
460	16189	T	T/C	intergenic
461	16192	T	T/G	intergenic
462	16216	A	A/G	intergenic
463	16307	A	A/T	intergenic
464	16343	-	C/CT	intergenic
465	16359	-	A/AG	intergenic
466	16399	-	C/CTA	intergenic
467	16399	C	C/T	intergenic
468	16427	C	C/G	intergenic
469	16446	T	T/C	intergenic
470	16461	C	C/T	intergenic
471	16468	T	T/A	intergenic
472	16500	C	C/A	intergenic
473	16501	-	C/CGTGGAA	intergenic
474	16512	C	C/A	intergenic
475	16516	C	C/G	intergenic
476	16518	A	A/G	intergenic
477	16529	T	T/C	intergenic
478	16532	C	C/T	intergenic
479	16568	T	T/C	intergenic
480	16668	T	T/C	intergenic
481	16671	C	C/G	intergenic
482	16672	G	G/A	intergenic
483	16700	T	T/C	psbM
484	16842	A	A/G	intergenic
485	16899	A	A/T	intergenic
486	16904	C	C/T	intergenic
487	16907	A	A/G	intergenic
488	16946	T	T/C	intergenic
489	16970	A	A/G	intergenic
490	17120	A	A/C	intergenic
491	17136	G	G/A	intergenic
492	17205	G	G/A	intergenic
493	17347	-	AT/A	intergenic
494	17370	T	T/C	intergenic
495	17371	-	TC/T	intergenic
496	17371	T	T/A	intergenic
497	17372	C	C/A	intergenic
498	17373	T	T/C	intergenic
499	17374	A	A/T	intergenic
500	17378	-	A/AG	intergenic
501	17378	T	T/A	intergenic
502	17379	A	A/T	intergenic
503	17381	A	A/C	intergenic
504	17382	G	G/T	intergenic
505	17383	A	A/T	intergenic
506	17384	A	A/T	intergenic
507	17386	T	T/A	intergenic
508	17390	A	A/T	intergenic
509	17394	A	A/G	intergenic
510	17397	G	G/A	intergenic
511	17400	G	G/A	intergenic
512	17401	G	G/T	intergenic
513	17483	A	A/C	intergenic
514	17491	C	C/T	intergenic
515	17526	G	G/T	intergenic
516	17543	G	G/C	intergenic
517	17546	G	G/C	intergenic
518	17560	C	C/T	petN
519	17564	C	C/A	petN
520	17600	G	G/T	petN
521	17626	G	G/T	petN
522	17640	A	A/G	petN
523	17684	T	T/C	intergenic
524	17694	A	A/C	intergenic
525	17742	G	G/A	intergenic
526	17743	G	G/A	intergenic
527	17771	A	A/G	intergenic
528	17772	C	C/A	intergenic
529	17773	T	T/A	intergenic
530	17774	C	C/T	intergenic
531	17845	C	C/T	intergenic
532	17846	-	C/CTTATT	intergenic
533	17885	T	T/C	intergenic
534	17902	C	C/T	intergenic
535	17911	-	C/CTAAAA	intergenic
536	17923	C	C/T	intergenic
537	17940	G	G/T	intergenic
538	17957	C	C/A	intergenic
539	17968	A	A/G	intergenic
540	17973	T	T/A	intergenic
541	17990	A	A/T	intergenic
542	18004	G	G/A	intergenic
543	18006	A	A/G	intergenic
544	18012	G	G/T	intergenic
545	18017	T	T/G	intergenic
546	18162	T	T/C	intergenic
547	18249	T	T/C	intergenic
548	18252	A	A/C	intergenic
549	18280	T	T/C	intergenic
550	18284	C	C/A	intergenic
551	18295	T	T/A	intergenic
552	18315	G	G/A	intergenic
553	18318	A	A/T	intergenic
554	18320	C	C/T	intergenic
555	18328	A	A/T	intergenic
556	18347	T	T/C	intergenic
557	18457	C	C/T	intergenic
558	18475	G	G/T	intergenic
559	18505	A	A/C	intergenic
560	18516	G	G/A	intergenic
561	18520	A	A/T	intergenic
562	18543	T	T/C	intergenic
563	18630	G	G/T	intergenic
564	18644	C	C/A	intergenic
565	18650	G	G/A	intergenic
566	18671	C	C/T	intergenic
567	18717	-	AATCTTAT/A	intergenic
568	18719	T	T/A	intergenic
569	18721	T	T/C	intergenic
570	18722	T	T/G	intergenic
571	18724	T	T/A	intergenic
572	18737	A	A/C	intergenic
573	18741	A	A/C	intergenic
574	18794	A	A/T	intergenic
575	18804	G	G/A	intergenic
576	18808	T	T/C	intergenic
577	18818	A	A/T	intergenic
578	18838	G	G/C	intergenic
579	18840	G	G/A	intergenic
580	18851	A	A/T	intergenic
581	18966	A	A/G	intergenic
582	18975	C	C/T	intergenic
583	19006	G	G/C	intergenic
584	19014	A	A/T	intergenic
585	19037	T	T/C	intergenic
586	19040	A	A/G	intergenic
587	19042	A	A/G	intergenic
588	19066	A	A/C	intergenic
589	19070	A	A/G	intergenic
590	19102	G	G/C	intergenic
591	19139	C	C/G	intergenic
592	19169	A	A/C	intergenic
593	19184	G	G/A	intergenic
594	19195	A	A/T	intergenic
595	19211	G	G/A	rpoB
596	19232	A	A/T	rpoB
597	19233	A	A/G	rpoB
598	19255	G	G/C	rpoB
599	19291	A	A/C	rpoB
600	19309	A	A/T	rpoB
601	19348	A	A/G	rpoB
602	19385	G	G/A	rpoB
603	19413	G	G/A	rpoB
604	19426	C	C/T	rpoB
605	19436	T	T/C	rpoB
606	19501	C	C/A	rpoB
607	19504	T	T/C	rpoB
608	19521	A	A/C	rpoB
609	19545	A	A/C	rpoB
610	19581	T	T/C	rpoB
611	19583	G	G/A	rpoB
612	19632	T	T/A	rpoB
613	19646	G	G/T	rpoB
614	19653	A	A/C	rpoB
615	19740	A	A/G	rpoB
616	19741	T	T/C	rpoB
617	19792	A	A/C	rpoB
618	19798	C	C/A	rpoB
619	19828	A	A/C	rpoB
620	19830	G	G/A	rpoB
621	19867	C	C/G	rpoB
622	19893	G	G/A	rpoB
623	19895	T	T/G	rpoB
624	19904	T	T/C	rpoB
625	19929	T	T/G	rpoB
626	19972	A	A/T	rpoB
627	20008	G	G/T	rpoB
628	20023	T	T/C	rpoB
629	20024	A	A/T	rpoB
630	20041	T	T/A	rpoB
631	20061	T	T/C	rpoB
632	20107	T	T/C	rpoB
633	20130	C	C/T	rpoB
634	20149	T	T/C	rpoB
635	20185	G	G/T	rpoB
636	20222	A	A/T	rpoB
637	20223	A	A/G	rpoB
638	20238	T	T/C	rpoB
639	20240	C	C/G	rpoB
640	20258	G	G/T	rpoB
641	20267	A	A/T	rpoB
642	20276	A	A/T	rpoB
643	20282	A	A/T	rpoB
644	20298	T	T/G	rpoB
645	20301	T	T/C	rpoB
646	20304	A	A/C	rpoB
647	20306	A	A/T	rpoB
648	20332	C	C/T	rpoB
649	20333	A	A/G	rpoB
650	20340	T	T/G	rpoB
651	20372	G	G/T	rpoB
652	20432	A	A/T	rpoB
653	20469	C	C/T	rpoB
654	20471	C	C/G	rpoB
655	20474	T	T/C	rpoB
656	20481	A	A/G	rpoB
657	20483	T	T/G	rpoB
658	20518	G	G/T	rpoB
659	20527	G	G/T	rpoB
660	20542	A	A/C	rpoB
661	20582	A	A/T	rpoB
662	20700	G	G/T	rpoB
663	20704	T	T/C	rpoB
664	20755	T	T/C	rpoB
665	20809	T	T/C	rpoB
666	20817	T	T/A	rpoB
667	20833	T	T/C	rpoB
668	20862	A	A/C	rpoB
669	20868	T	T/A	rpoB
670	20870	T	T/G	rpoB
671	20915	C	C/T	rpoB
672	20945	A	A/T	rpoB
673	20997	T	T/A	rpoB
674	21004	A	A/C	rpoB
675	21007	G	G/C	rpoB
676	21038	G	G/T	rpoB
677	21049	T	T/C	rpoB
678	21090	A	A/G	rpoB
679	21092	G	G/A	rpoB
680	21138	C	C/G	rpoB
681	21159	G	G/A	rpoB
682	21175	A	A/T	rpoB
683	21201	G	G/C	rpoB
684	21233	T	T/G	rpoB
685	21246	T	T/C	rpoB
686	21266	A	A/G	rpoB
687	21323	A	A/G	rpoB
688	21350	C	C/T	rpoB
689	21398	C	C/T	rpoB
690	21450	G	G/C	rpoB
691	21510	T	T/C	rpoB
692	21539	C	C/T	rpoB
693	21551	A	A/T	rpoB
694	21555	T	T/A	rpoB
695	21562	A	A/T	rpoB
696	21584	A	A/G	rpoB
697	21625	A	A/G	rpoB
698	21630	A	A/C	rpoB
699	21641	A	A/G	rpoB
700	21716	C	C/A	rpoB
701	21866	T	T/G	rpoB
702	22047	A	A/C	rpoB
703	22118	C	C/G	rpoB
704	22121	T	T/C	rpoB
705	22123	C	C/T	rpoB
706	22138	A	A/T	rpoB
707	22216	T	T/C	rpoB
708	22218	G	G/A	rpoB
709	22315	A	A/C	rpoB
710	22346	G	G/A	rpoB
711	22357	A	A/T	rpoB
712	22378	A	A/T	rpoB
713	22420	A	A/C	rpoB
714	22466	T	T/A	intergenic
715	22499	A	A/T	rpoC1
716	22511	G	G/T	rpoC1
717	22551	A	A/T	rpoC1
718	22553	C	C/T	rpoC1
719	22562	A	A/C	rpoC1
720	22567	G	G/T	rpoC1
721	22596	C	C/T	rpoC1
722	22605	T	T/G	rpoC1
723	22677	T	T/G	rpoC1
724	22681	G	G/A	rpoC1
725	22683	T	T/G	rpoC1
726	22796	A	A/T	rpoC1
727	22802	C	C/T	rpoC1
728	22803	A	A/G	rpoC1
729	22812	G	G/T	rpoC1
730	22830	A	A/G	rpoC1
731	22896	A	A/G	rpoC1
732	22898	A	A/G	rpoC1
733	22899	T	T/C	rpoC1
734	22915	G	G/A	rpoC1
735	22923	C	C/T	rpoC1
736	22924	A	A/C	rpoC1
737	22925	G	G/C	rpoC1
738	22927	G	G/A	rpoC1
739	22938	A	A/T	rpoC1
740	23004	C	C/T	rpoC1
741	23011	T	T/A	rpoC1
742	23065	G	G/A	rpoC1
743	23066	C	C/G	rpoC1
744	23102	T	T/G	rpoC1
745	23109	A	A/C	rpoC1
746	23154	T	T/G	rpoC1
747	23156	G	G/C	rpoC1
748	23237	T	T/C	rpoC1
749	23273	G	G/A	rpoC1
750	23278	T	T/C	rpoC1
751	23290	C	C/A	rpoC1
752	23303	G	G/T	rpoC1
753	23337	G	G/T	rpoC1
754	23348	T	T/C	rpoC1
755	23351	A	A/C	rpoC1
756	23401	T	T/C	rpoC1
757	23437	A	A/C	rpoC1
758	23474	C	C/T	rpoC1
759	23512	G	G/T	rpoC1
760	23525	A	A/G	rpoC1
761	23580	A	A/T	rpoC1
762	23586	G	G/A	rpoC1
763	23617	T	T/A	rpoC1
764	23619	T	T/C	rpoC1
765	23624	T	T/G	rpoC1
766	23639	C	C/T	rpoC1
767	23716	A	A/C	rpoC1
768	23727	T	T/C	rpoC1
769	23728	G	G/A	rpoC1
770	23738	A	A/C	rpoC1
771	23784	A	A/G	rpoC1
772	23825	T	T/C	rpoC1
773	23848	C	C/T	rpoC1
774	23859	C	C/T	rpoC1
775	23873	A	A/T	rpoC1
776	23877	C	C/T	rpoC1
777	23882	T	T/G	rpoC1
778	23884	G	G/C	rpoC1
779	23937	A	A/G	rpoC1
780	23992	G	G/A	rpoC1
781	24041	C	C/G	rpoC1
782	24048	G	G/A	rpoC1
783	24066	A	A/T	rpoC1
784	24078	G	G/A	rpoC1
785	24086	G	G/T	rpoC1
786	24097	T	T/C	rpoC1
787	24140	A	A/C	rpoC1
788	24188	A	A/C	rpoC1
789	24225	T	T/G	rpoC1
790	24255	A	A/G	rpoC1
791	24268	T	T/C	rpoC1
792	24363	G	G/T	rpoC1
793	24366	T	T/G	rpoC1
794	24385	C	C/T	rpoC1
795	24392	T	T/G	rpoC1
796	24394	G	G/C	rpoC1
797	24424	T	T/A	rpoC1
798	24441	C	C/T	rpoC1
799	24446	T	T/C	rpoC1
800	24495	T	T/G	rpoC1
801	24497	G	G/C	rpoC1
802	24507	T	T/C	rpoC1
803	24513	C	C/T	rpoC1
804	24515	C	C/G	rpoC1
805	24577	G	G/C	intergenic
806	24645	C	C/T	intergenic
807	24649	G	G/T	intergenic
808	24659	C	C/T	intergenic
809	24691	T	T/C	intergenic
810	24692	A	A/C	intergenic
811	24716	T	T/G	intergenic
812	24751	G	G/T	rpoC2
813	24753	A	A/G	rpoC2
814	24769	A	A/T	rpoC2
815	24773	G	G/A	rpoC2
816	24783	G	G/T	rpoC2
817	24789	T	T/C	rpoC2
818	24871	C	C/T	rpoC2
819	24902	G	G/T	rpoC2
820	24912	C	C/T	rpoC2
821	24935	G	G/C	rpoC2
822	24951	A	A/T	rpoC2
823	24962	C	C/A	rpoC2
824	24972	A	A/T	rpoC2
825	24976	C	C/G	rpoC2
826	24982	T	T/C	rpoC2
827	25035	A	A/G	rpoC2
828	25037	G	G/A	rpoC2
829	25047	A	A/T	rpoC2
830	25060	C	C/A	rpoC2
831	25091	C	C/A	rpoC2
832	25094	T	T/A	rpoC2
833	25098	A	A/C	rpoC2
834	25101	C	C/G	rpoC2
835	25105	C	C/G	rpoC2
836	25112	A	A/C	rpoC2
837	25144	G	G/T	rpoC2
838	25166	A	A/G	rpoC2
839	25178	A	A/C	rpoC2
840	25187	C	C/A	rpoC2
841	25212	C	C/G	rpoC2
842	25215	T	T/C	rpoC2
843	25236	G	G/T	rpoC2
844	25266	G	G/A	rpoC2
845	25287	T	T/G	rpoC2
846	25298	G	G/A	rpoC2
847	25300	T	T/C	rpoC2
848	25313	G	G/T	rpoC2
849	25316	G	G/A	rpoC2
850	25320	G	G/T	rpoC2
851	25335	G	G/T	rpoC2
852	25338	T	T/G	rpoC2
853	25362	T	T/C	rpoC2
854	25374	G	G/A	rpoC2
855	25395	C	C/G	rpoC2
856	25409	C	C/A	rpoC2
857	25431	A	A/T	rpoC2
858	25475	A	A/G	rpoC2
859	25492	G	G/A	rpoC2
860	25501	C	C/T	rpoC2
861	25532	G	G/C	rpoC2
862	25550	A	A/G	rpoC2
863	25578	A	A/T	rpoC2
864	25583	A	A/G	rpoC2
865	25587	A	A/G	rpoC2
866	25590	T	T/C	rpoC2
867	25594	A	A/T	rpoC2
868	25627	C	C/G	rpoC2
869	25634	T	T/G	rpoC2
870	25636	A	A/G	rpoC2
871	25654	C	C/T	rpoC2
872	25698	T	T/C	rpoC2
873	25726	G	G/T	rpoC2
874	25744	A	A/T	rpoC2
875	25766	T	T/C	rpoC2
876	25868	G	G/A	rpoC2
877	25874	C	C/G	rpoC2
878	25875	T	T/C	rpoC2
879	25876	A	A/G	rpoC2
880	25892	C	C/T	rpoC2
881	25897	A	A/T	rpoC2
882	25899	C	C/G	rpoC2
883	25902	T	T/C	rpoC2
884	25917	T	T/C	rpoC2
885	25926	G	G/C	rpoC2
886	25930	G	G/T	rpoC2
887	25935	T	T/C	rpoC2
888	25958	G	G/C	rpoC2
889	25972	A	A/G	rpoC2
890	25974	A	A/G	rpoC2
891	25989	A	A/G	rpoC2
892	25993	A	A/T	rpoC2
893	25995	T	T/C	rpoC2
894	26027	C	C/T	rpoC2
895	26059	T	T/C	rpoC2
896	26127	A	A/C	rpoC2
897	26186	T	T/G	rpoC2
898	26192	A	A/G	rpoC2
899	26239	T	T/C	rpoC2
900	26246	T	T/A	rpoC2
901	26270	G	G/C	rpoC2
902	26284	T	T/G	rpoC2
903	26298	G	G/T	rpoC2
904	26304	G	G/T	rpoC2
905	26350	T	T/C	rpoC2
906	26406	T	T/C	rpoC2
907	26422	T	T/G	rpoC2
908	26632	G	G/T	rpoC2
909	26634	C	C/A	rpoC2
910	26641	G	G/A	rpoC2
911	26653	G	G/T	rpoC2
912	26663	A	A/G	rpoC2
913	26666	G	G/T	rpoC2
914	26675	A	A/G	rpoC2
915	26683	C	C/T	rpoC2
916	26707	G	G/T	rpoC2
917	26722	A	A/G	rpoC2
918	26728	A	A/T	rpoC2
919	26749	G	G/T	rpoC2
920	26763	-	AGT/A	rpoC2
921	26764	G	G/A	rpoC2
922	26767	-	TGAAA/T	rpoC2
923	26767	T	T/C	rpoC2
924	26770	A	A/G	rpoC2
925	26771	A	A/G	rpoC2
926	26773	-	CCTA/C	rpoC2
927	26779	A	A/G	rpoC2
928	26782	T	T/C	rpoC2
929	26794	C	C/T	rpoC2
930	26796	C	C/G	rpoC2
931	26801	A	A/G	rpoC2
932	26803	C	C/A	rpoC2
933	26804	G	G/A	rpoC2
934	26808	A	A/G	rpoC2
935	26810	G	G/A	rpoC2
936	26811	A	A/G	rpoC2
937	26812	A	A/G	rpoC2
938	26817	T	T/G	rpoC2
939	26821	A	A/G	rpoC2
940	26821	-	AGATGAATATGGAATCCTAGAG/A	rpoC2
941	26824	T	T/A	rpoC2
942	26829	A	A/G	rpoC2
943	26831	G	G/A	rpoC2
944	26832	G	G/A	rpoC2
945	26835	T	T/C	rpoC2
946	26842	G	G/A	rpoC2
947	26854	G	G/T	rpoC2
948	26918	G	G/T	rpoC2
949	26929	C	C/T	rpoC2
950	26942	G	G/T	rpoC2
951	26962	G	G/T	rpoC2
952	26975	G	G/T	rpoC2
953	27012	G	G/C	rpoC2
954	27075	G	G/C	rpoC2
955	27123	A	A/T	rpoC2
956	27134	T	T/C	rpoC2
957	27177	T	T/C	rpoC2
958	27192	A	A/T	rpoC2
959	27261	A	A/T	rpoC2
960	27285	T	T/C	rpoC2
961	27333	C	C/T	rpoC2
962	27388	C	C/G	rpoC2
963	27409	T	T/A	rpoC2
964	27487	A	A/T	rpoC2
965	27489	C	C/T	rpoC2
966	27525	A	A/C	rpoC2
967	27531	A	A/T	rpoC2
968	27537	G	G/T	rpoC2
969	27540	T	T/G	rpoC2
970	27554	T	T/A	rpoC2
971	27574	A	A/T	rpoC2
972	27600	G	G/C	rpoC2
973	27613	A	A/T	rpoC2
974	27623	G	G/C	rpoC2
975	27626	T	T/C	rpoC2
976	27662	G	G/A	rpoC2
977	27669	T	T/G	rpoC2
978	27722	A	A/C	rpoC2
979	27775	A	A/G	rpoC2
980	27789	A	A/C	rpoC2
981	27823	T	T/C	rpoC2
982	27843	C	C/T	rpoC2
983	27926	A	A/T	rpoC2
984	28014	T	T/G	rpoC2
985	28015	G	G/T	rpoC2
986	28038	G	G/T	rpoC2
987	28053	T	T/C	rpoC2
988	28115	G	G/T	rpoC2
989	28129	G	G/A	rpoC2
990	28132	C	C/A	rpoC2
991	28151	A	A/T	rpoC2
992	28170	G	G/T	rpoC2
993	28176	A	A/T	rpoC2
994	28178	C	C/T	rpoC2
995	28204	G	G/T	rpoC2
996	28256	C	C/T	rpoC2
997	28330	A	A/G	rpoC2
998	28374	T	T/C	rpoC2
999	28422	T	T/C	rpoC2
1000	28423	C	C/T	rpoC2
1001	28435	A	A/T	rpoC2
1002	28438	T	T/C	rpoC2
1003	28450	T	T/G	rpoC2
1004	28755	A	A/G	rpoC2
1005	28811	A	A/G	rpoC2
1006	28818	A	A/C	rpoC2
1007	28850	T	T/C	rpoC2
1008	28972	A	A/T	rpoC2
1009	29013	T	T/C	rpoC2
1010	29047	T	T/A	rpoC2
1011	29108	G	G/A	rpoC2
1012	29132	C	C/A	rpoC2
1013	29133	-	C/CA	rpoC2
1014	29176	T	T/A	rpoC2
1015	29384	T	T/G	intergenic
1016	29388	G	G/A	intergenic
1017	29424	T	T/C	intergenic
1018	29457	A	A/C	intergenic
1019	29483	A	A/C	intergenic
1020	29605	T	T/C	rps2
1021	29648	G	G/C	rps2
1022	29665	T	T/C	rps2
1023	29816	T	T/G	rps2
1024	29818	A	A/G	rps2
1025	29824	A	A/C	rps2
1026	29844	A	A/G	rps2
1027	29870	A	A/T	rps2
1028	29892	G	G/T	rps2
1029	29976	T	T/G	rps2
1030	30059	A	A/T	rps2
1031	30159	G	G/T	rps2
1032	30167	G	G/T	rps2
1033	30272	A	A/T	intergenic
1034	30293	C	C/T	intergenic
1035	30302	T	T/C	intergenic
1036	30339	T	T/C	intergenic
1037	30349	T	T/C	intergenic
1038	30369	T	T/C	intergenic
1039	30412	A	A/C	intergenic
1040	30477	T	T/A	intergenic
1041	30481	T	T/C	intergenic
1042	30488	G	G/A	intergenic
1043	30510	G	G/A	atpI
1044	30522	A	A/T	atpI
1045	30524	C	C/T	atpI
1046	30552	C	C/T	atpI
1047	30568	C	C/T	atpI
1048	30572	T	T/A	atpI
1049	30579	G	G/A	atpI
1050	30615	T	T/C	atpI
1051	30618	C	C/T	atpI
1052	30672	C	C/T	atpI
1053	30687	C	C/T	atpI
1054	30690	A	A/G	atpI
1055	30696	T	T/C	atpI
1056	30736	G	G/T	atpI
1057	30747	A	A/T	atpI
1058	30794	C	C/G	atpI
1059	30796	A	A/G	atpI
1060	30820	A	A/T	atpI
1061	30832	G	G/A	atpI
1062	30893	A	A/G	atpI
1063	30910	G	G/A	atpI
1064	30989	T	T/C	atpI
1065	30996	A	A/T	atpI
1066	31024	T	T/C	atpI
1067	31078	T	T/C	atpI
1068	31093	G	G/C	atpI
1069	31117	G	G/C	atpI
1070	31126	G	G/C	atpI
1071	31172	T	T/C	atpI
1072	31384	T	T/C	intergenic
1073	31402	A	A/G	intergenic
1074	31413	C	C/T	intergenic
1075	31444	A	A/G	intergenic
1076	31448	C	C/A	intergenic
1077	31583	T	T/C	intergenic
1078	31607	A	A/C	intergenic
1079	31650	A	A/G	intergenic
1080	31653	T	T/C	intergenic
1081	31687	T	T/C	intergenic
1082	31742	T	T/C	intergenic
1083	31773	A	A/T	intergenic
1084	31821	A	A/C	intergenic
1085	31851	A	A/C	intergenic
1086	31870	A	A/C	intergenic
1087	31879	A	A/T	intergenic
1088	31919	T	T/G	intergenic
1089	31950	T	T/A	intergenic
1090	31996	C	C/A	intergenic
1091	32026	A	A/T	intergenic
1092	32049	G	G/A	atpH
1093	32052	G	G/A	atpH
1094	32055	G	G/A	atpH
1095	32065	T	T/C	atpH
1096	32067	G	G/A	atpH
1097	32087	T	T/G	atpH
1098	32091	G	G/A	atpH
1099	32094	T	T/A	atpH
1100	32098	T	T/C	atpH
1101	32124	G	G/A	atpH
1102	32149	T	T/C	atpH
1103	32168	A	A/T	atpH
1104	32183	C	C/A	atpH
1105	32193	T	T/C	atpH
1106	32200	G	G/C	atpH
1107	32233	G	G/T	atpH
1108	32249	G	G/A	atpH
1109	32264	G	G/A	atpH
1110	32277	T	T/A	atpH
1111	32279	A	A/C	atpH
1112	32295	C	C/T	intergenic
1113	32299	T	T/C	intergenic
1114	32319	C	C/T	intergenic
1115	32396	A	A/G	intergenic
1116	32399	G	G/A	intergenic
1117	32470	A	A/G	intergenic
1118	32562	G	G/A	intergenic
1119	32593	G	G/T	intergenic
1120	32599	A	A/C	intergenic
1121	32634	T	T/C	intergenic
1122	32647	C	C/T	intergenic
1123	32694	A	A/T	intergenic
1124	32695	-	ACTTTGTT/A	intergenic
1125	32698	T	T/G	intergenic
1126	32719	T	T/C	intergenic
1127	32732	C	C/T	intergenic
1128	32802	A	A/C	atpF
1129	32836	A	A/T	atpF
1130	32843	G	G/C	atpF
1131	32855	T	T/C	atpF
1132	33088	A	A/G	atpF
1133	33112	A	A/T	atpF
1134	33152	A	A/T	atpF
1135	33159	T	T/C	atpF
1136	33165	-	A/AT	atpF
1137	33168	G	G/C	atpF
1138	33198	A	A/C	atpF
1139	33222	C	C/T	atpF
1140	33396	A	A/C	atpF
1141	33442	A	A/T	atpF
1142	33448	G	G/A	atpF
1143	33484	C	C/A	atpF
1144	33491	A	A/C	atpF
1145	33505	T	T/G	atpF
1146	33524	T	T/C	atpF
1147	33671	A	A/G	atpF
1148	33685	A	A/C	atpF
1149	33696	A	A/C	atpF
1150	33753	T	T/C	atpF
1151	33828	A	A/T	atpF
1152	33897	A	A/C	atpF
1153	33901	C	C/T	atpF
1154	33909	T	T/C	atpF
1155	34024	A	A/T	atpF
1156	34033	T	T/G	atpF
1157	34073	G	G/A	atpF
1158	34077	A	A/C	atpF
1159	34084	C	C/T	atpF
1160	34087	T	T/A	atpF
1161	34177	C	C/T	intergenic
1162	34179	G	G/C	intergenic
1163	34179	-	GA/G	intergenic
1164	34192	G	G/C	intergenic
1165	34199	A	A/T	intergenic
1166	34201	C	C/T	intergenic
1167	34206	A	A/C	atpA
1168	34267	A	A/C	atpA
1169	34323	G	G/A	atpA
1170	34325	T	T/C	atpA
1171	34367	C	C/T	atpA
1172	34376	G	G/A	atpA
1173	34382	G	G/T	atpA
1174	34393	T	T/C	atpA
1175	34395	G	G/A	atpA
1176	34434	A	A/C	atpA
1177	34491	G	G/A	atpA
1178	34536	G	G/A	atpA
1179	34602	C	C/A	atpA
1180	34605	G	G/A	atpA
1181	34629	T	T/A	atpA
1182	34634	A	A/G	atpA
1183	34657	T	T/G	atpA
1184	34660	T	T/C	atpA
1185	34662	G	G/A	atpA
1186	34681	C	C/G	atpA
1187	34684	T	T/C	atpA
1188	34708	T	T/G	atpA
1189	34711	T	T/C	atpA
1190	34784	A	A/G	atpA
1191	34790	T	T/G	atpA
1192	34835	A	A/T	atpA
1193	34868	C	C/T	atpA
1194	34870	C	C/G	atpA
1195	34873	T	T/C	atpA
1196	34878	G	G/C	atpA
1197	34902	G	G/A	atpA
1198	34925	T	T/G	atpA
1199	35032	T	T/G	atpA
1200	35037	T	T/C	atpA
1201	35055	C	C/T	atpA
1202	35073	G	G/T	atpA
1203	35120	A	A/T	atpA
1204	35140	G	G/A	atpA
1205	35145	A	A/G	atpA
1206	35147	G	G/T	atpA
1207	35150	T	T/C	atpA
1208	35168	G	G/T	atpA
1209	35192	C	C/G	atpA
1210	35197	T	T/C	atpA
1211	35206	A	A/C	atpA
1212	35211	A	A/C	atpA
1213	35228	A	A/G	atpA
1214	35235	T	T/C	atpA
1215	35253	T	T/C	atpA
1216	35270	G	G/A	atpA
1217	35275	C	C/G	atpA
1218	35278	T	T/C	atpA
1219	35281	A	A/C	atpA
1220	35294	C	C/T	atpA
1221	35354	A	A/T	atpA
1222	35378	A	A/G	atpA
1223	35409	G	G/A	atpA
1224	35447	C	C/T	atpA
1225	35465	G	G/A	atpA
1226	35481	G	G/T	atpA
1227	35486	T	T/C	atpA
1228	35487	C	C/A	atpA
1229	35492	T	T/C	atpA
1230	35524	T	T/C	atpA
1231	35531	A	A/G	atpA
1232	35548	C	C/A	atpA
1233	35609	T	T/C	atpA
1234	35631	A	A/C	atpA
1235	35686	T	T/C	atpA
1236	35695	A	A/T	atpA
1237	35696	A	A/G	atpA
1238	35727	T	T/A	atpA
1239	35728	A	A/C	atpA
1240	35738	C	C/T	intergenic
1241	35753	G	G/C	intergenic
1242	35828	G	G/C	intergenic
1243	35883	C	C/G	trnR-UCU
1244	35886	T	T/C	trnR-UCU
1245	35941	A	A/G	intergenic
1246	35997	A	A/G	intergenic
1247	35999	A	A/T	intergenic
1248	36000	A	A/G	intergenic
1249	36054	T	T/G	intergenic
1250	36057	A	A/G	intergenic
1251	36061	G	G/T	intergenic
1252	36062	G	G/A	intergenic
1253	36063	A	A/T	intergenic
1254	36127	A	A/T	trnfM-CAU
1255	36160	A	A/T	intergenic
1256	36168	G	G/T	intergenic
1257	36200	A	A/G	intergenic
1258	36220	G	G/C	intergenic
1259	36303	C	C/A	intergenic
1260	36310	A	A/T	rps14
1261	36354	T	T/A	rps14
1262	36363	A	A/G	rps14
1263	36447	C	C/G	rps14
1264	36450	T	T/C	rps14
1265	36499	A	A/T	rps14
1266	36518	G	G/A	rps14
1267	36562	T	T/A	rps14
1268	36563	C	C/G	rps14
1269	36618	A	A/C	intergenic
1270	36656	A	A/C	intergenic
1271	36703	C	C/A	intergenic
1272	36724	A	A/C	intergenic
1273	36727	A	A/T	intergenic
1274	36735	G	G/A	intergenic
1275	36771	A	A/T	psaB
1276	36813	A	A/T	psaB
1277	36820	A	A/T	psaB
1278	36841	A	A/C	psaB
1279	36931	A	A/G	psaB
1280	36933	G	G/A	psaB
1281	36952	C	C/A	psaB
1282	36957	C	C/T	psaB
1283	37047	T	T/C	psaB
1284	37103	A	A/C	psaB
1285	37157	G	G/C	psaB
1286	37168	A	A/C	psaB
1287	37229	A	A/T	psaB
1288	37267	A	A/T	psaB
1289	37300	A	A/T	psaB
1290	37302	C	C/G	psaB
1291	37304	A	A/G	psaB
1292	37328	C	C/T	psaB
1293	37347	G	G/C	psaB
1294	37348	C	C/T	psaB
1295	37378	T	T/G	psaB
1296	37385	A	A/G	psaB
1297	37432	C	C/G	psaB
1298	37455	C	C/G	psaB
1299	37458	T	T/C	psaB
1300	37459	T	T/A	psaB
1301	37471	C	C/T	psaB
1302	37476	A	A/T	psaB
1303	37501	G	G/T	psaB
1304	37507	C	C/T	psaB
1305	37555	A	A/G	psaB
1306	37640	C	C/T	psaB
1307	37673	A	A/G	psaB
1308	37690	G	G/T	psaB
1309	37699	A	A/T	psaB
1310	37736	C	C/T	psaB
1311	37752	T	T/G	psaB
1312	37756	C	C/A	psaB
1313	37762	T	T/A	psaB
1314	37763	C	C/G	psaB
1315	37785	A	A/C	psaB
1316	37853	A	A/G	psaB
1317	37863	G	G/A	psaB
1318	37872	G	G/C	psaB
1319	37884	G	G/A	psaB
1320	37894	C	C/T	psaB
1321	37914	A	A/G	psaB
1322	37916	A	A/G	psaB
1323	37938	A	A/C	psaB
1324	37940	A	A/T	psaB
1325	37943	C	C/T	psaB
1326	37989	T	T/C	psaB
1327	38010	T	T/G	psaB
1328	38012	A	A/C	psaB
1329	38014	G	G/A	psaB
1330	38026	A	A/C	psaB
1331	38045	A	A/G	psaB
1332	38049	G	G/A	psaB
1333	38052	T	T/A	psaB
1334	38071	T	T/C	psaB
1335	38171	T	T/G	psaB
1336	38177	T	T/G	psaB
1337	38280	C	C/T	psaB
1338	38304	A	A/T	psaB
1339	38337	T	T/G	psaB
1340	38340	T	T/C	psaB
1341	38394	C	C/A	psaB
1342	38410	A	A/T	psaB
1343	38509	A	A/T	psaB
1344	38515	C	C/G	psaB
1345	38518	T	T/C	psaB
1346	38542	A	A/C	psaB
1347	38584	A	A/C	psaB
1348	38601	C	C/T	psaB
1349	38628	T	T/C	psaB
1350	38701	C	C/T	psaB
1351	38718	A	A/C	psaB
1352	38754	C	C/A	psaB
1353	38791	A	A/G	psaB
1354	38796	A	A/G	psaB
1355	38803	T	T/C	psaB
1356	38805	G	G/A	psaB
1357	38851	C	C/A	psaB
1358	38859	A	A/G	psaB
1359	38869	G	G/T	psaB
1360	38919	G	G/C	psaB
1361	38970	A	A/C	intergenic
1362	38992	C	C/T	intergenic
1363	39091	A	A/C	psaA
1364	39093	G	G/A	psaA
1365	39246	A	A/G	psaA
1366	39249	T	T/C	psaA
1367	39253	G	G/T	psaA
1368	39271	G	G/T	psaA
1369	39276	A	A/T	psaA
1370	39291	C	C/G	psaA
1371	39325	A	A/C	psaA
1372	39331	A	A/C	psaA
1373	39335	A	A/T	psaA
1374	39339	C	C/G	psaA
1375	39372	C	C/T	psaA
1376	39375	C	C/T	psaA
1377	39383	C	C/T	psaA
1378	39391	G	G/C	psaA
1379	39406	G	G/T	psaA
1380	39419	A	A/T	psaA
1381	39435	G	G/T	psaA
1382	39493	G	G/T	psaA
1383	39501	A	A/C	psaA
1384	39503	A	A/G	psaA
1385	39510	C	C/T	psaA
1386	39553	G	G/A	psaA
1387	39575	A	A/T	psaA
1388	39585	A	A/C	psaA
1389	39591	A	A/T	psaA
1390	39603	A	A/G	psaA
1391	39611	A	A/C	psaA
1392	39615	A	A/C	psaA
1393	39626	T	T/G	psaA
1394	39639	A	A/T	psaA
1395	39648	G	G/T	psaA
1396	39671	A	A/C	psaA
1397	39690	A	A/T	psaA
1398	39706	G	G/A	psaA
1399	39712	A	A/T	psaA
1400	39720	A	A/T	psaA
1401	39782	C	C/T	psaA
1402	39783	A	A/G	psaA
1403	39792	T	T/G	psaA
1404	39826	A	A/G	psaA
1405	39844	A	A/G	psaA
1406	39866	C	C/T	psaA
1407	39876	A	A/G	psaA
1408	39880	T	T/G	psaA
1409	39886	A	A/G	psaA
1410	39899	A	A/T	psaA
1411	39917	A	A/G	psaA
1412	39928	C	C/G	psaA
1413	39929	A	A/C	psaA
1414	39940	G	G/T	psaA
1415	39941	A	A/G	psaA
1416	39950	C	C/T	psaA
1417	39977	A	A/C	psaA
1418	40008	G	G/C	psaA
1419	40018	A	A/G	psaA
1420	40031	C	C/T	psaA
1421	40047	A	A/T	psaA
1422	40049	C	C/G	psaA
1423	40052	T	T/C	psaA
1424	40092	A	A/G	psaA
1425	40105	T	T/G	psaA
1426	40107	G	G/C	psaA
1427	40121	A	A/G	psaA
1428	40134	C	C/T	psaA
1429	40143	C	C/T	psaA
1430	40252	C	C/A	psaA
1431	40318	C	C/G	psaA
1432	40403	T	T/C	psaA
1433	40413	C	C/T	psaA
1434	40424	A	A/T	psaA
1435	40474	G	G/A	psaA
1436	40477	C	C/A	psaA
1437	40524	A	A/G	psaA
1438	40546	A	A/G	psaA
1439	40550	C	C/A	psaA
1440	40599	A	A/G	psaA
1441	40632	A	A/T	psaA
1442	40634	G	G/C	psaA
1443	40640	A	A/C	psaA
1444	40648	G	G/A	psaA
1445	40799	T	T/C	psaA
1446	40807	G	G/A	psaA
1447	40871	C	C/T	psaA
1448	40902	A	A/T	psaA
1449	40913	C	C/T	psaA
1450	40937	C	C/T	psaA
1451	40946	A	A/G	psaA
1452	40948	G	G/A	psaA
1453	40988	C	C/T	psaA
1454	41030	C	C/T	psaA
1455	41037	G	G/T	psaA
1456	41072	G	G/T	psaA
1457	41141	T	T/C	psaA
1458	41174	C	C/A	psaA
1459	41330	G	G/C	intergenic
1460	41355	C	C/T	intergenic
1461	41356	T	T/C	intergenic
1462	41358	C	C/A	intergenic
1463	41359	T	T/A	intergenic
1464	41360	A	A/T	intergenic
1465	41394	T	T/C	intergenic
1466	41572	A	A/C	intergenic
1467	41608	A	A/T	intergenic
1468	41620	T	T/G	intergenic
1469	41626	A	A/C	intergenic
1470	41645	T	T/C	intergenic
1471	41657	A	A/G	intergenic
1472	41660	T	T/C	intergenic
1473	41691	T	T/C	intergenic
1474	41725	A	A/C	intergenic
1475	41757	A	A/C	intergenic
1476	41822	A	A/T	intergenic
1477	41849	T	T/C	intergenic
1478	41871	A	A/C	intergenic
1479	41889	G	G/A	intergenic
1480	41924	T	T/G	intergenic
1481	41961	T	T/A	intergenic
1482	41997	T	T/A	intergenic
1483	42021	C	C/A	intergenic
1484	42050	C	C/A	intergenic
1485	42074	G	G/A	intergenic
1486	42194	A	A/C	intergenic
1487	42350	A	A/T	intergenic
1488	42356	C	C/G	intergenic
1489	42385	G	G/A	intergenic
1490	42390	A	A/C	intergenic
1491	42437	G	G/A	intergenic
1492	42493	C	C/T	intergenic
1493	42533	A	A/T	intergenic
1494	42713	G	G/C	intergenic
1495	42754	T	T/C	intergenic
1496	42788	G	G/C	intergenic
1497	42804	T	T/C	intergenic
1498	42819	A	A/G	intergenic
1499	42821	G	G/A	intergenic
1500	42831	G	G/A	intergenic
1501	42866	A	A/T	intergenic
1502	42893	G	G/C	intergenic
1503	42909	A	A/C	intergenic
1504	42937	C	C/A	intergenic
1505	42975	C	C/G	intergenic
1506	42978	T	T/C	intergenic
1507	43190	G	G/A	intergenic
1508	43233	G	G/T	intergenic
1509	43238	C	C/G	intergenic
1510	43256	C	C/T	intergenic
1511	43299	A	A/T	intergenic
1512	43309	T	T/G	intergenic
1513	43313	T	T/G	intergenic
1514	43395	C	C/G	intergenic
1515	43410	G	G/C	intergenic
1516	43412	G	G/A	intergenic
1517	43423	C	C/G	intergenic
1518	43427	G	G/A	intergenic
1519	43432	C	C/G	intergenic
1520	43435	T	T/C	intergenic
1521	43438	G	G/C	intergenic
1522	43444	G	G/C	intergenic
1523	43465	A	A/C	intergenic
1524	43502	A	A/C	intergenic
1525	43635	C	C/T	intergenic
1526	43636	A	A/G	intergenic
1527	43644	T	T/C	intergenic
1528	43666	G	G/C	intergenic
1529	43678	-	CA/C	intergenic
1530	43711	A	A/C	intergenic
1531	43766	T	T/C	intergenic
1532	43884	A	A/T	intergenic
1533	43885	T	T/A	intergenic
1534	43895	C	C/A	intergenic
1535	43925	C	C/G	intergenic
1536	43929	G	G/A	intergenic
1537	43957	G	G/A	intergenic
1538	43984	T	T/A	intergenic
1539	44016	G	G/T	intergenic
1540	44037	C	C/T	intergenic
1541	44064	A	A/T	intergenic
1542	44104	A	A/C	intergenic
1543	44204	C	C/T	intergenic
1544	44237	A	A/T	intergenic
1545	44243	A	A/T	intergenic
1546	44269	G	G/C	intergenic
1547	44291	C	C/T	intergenic
1548	44333	A	A/T	intergenic
1549	44378	A	A/T	intergenic
1550	44387	T	T/C	intergenic
1551	44389	C	C/T	intergenic
1552	44409	A	A/C	intergenic
1553	44415	T	T/G	intergenic
1554	44452	C	C/T	trnS-GGA
1555	44458	A	A/T	trnS-GGA
1556	44465	A	A/G	trnS-GGA
1557	44471	A	A/G	trnS-GGA
1558	44577	A	A/C	intergenic
1559	44595	A	A/C	intergenic
1560	44612	C	C/A	intergenic
1561	44613	A	A/T	intergenic
1562	44618	A	A/T	intergenic
1563	44626	A	A/G	intergenic
1564	44642	G	G/A	intergenic
1565	44680	A	A/C	intergenic
1566	44779	C	C/T	intergenic
1567	44821	A	A/T	rps4
1568	44828	A	A/T	rps4
1569	44852	C	C/T	rps4
1570	44880	G	G/C	rps4
1571	44890	T	T/C	rps4
1572	44913	G	G/A	rps4
1573	44996	A	A/C	rps4
1574	45018	A	A/T	rps4
1575	45271	T	T/C	rps4
1576	45382	T	T/G	rps4
1577	45405	C	C/T	intergenic
1578	45406	T	T/C	intergenic
1579	45408	C	C/T	intergenic
1580	45409	-	C/CT	intergenic
1581	45573	T	T/C	intergenic
1582	45585	T	T/C	intergenic
1583	45625	A	A/C	intergenic
1584	45702	G	G/T	trnT-UGU
1585	46059	T	T/G	intergenic
1586	46061	G	G/A	intergenic
1587	46062	A	A/T	intergenic
1588	46063	-	A/AT	intergenic
1589	46077	A	A/T	intergenic
1590	46078	-	A/ATATAT	intergenic
1591	46155	A	A/T	intergenic
1592	46158	T	T/G	intergenic
1593	46159	T	T/G	intergenic
1594	46160	G	G/T	intergenic
1595	46169	G	G/T	intergenic
1596	46188	A	A/C	intergenic
1597	46201	C	C/T	intergenic
1598	46237	G	G/A	intergenic
1599	46283	G	G/C	intergenic
1600	46342	G	G/T	intergenic
1601	46345	A	A/G	intergenic
1602	46348	T	T/C	intergenic
1603	46396	G	G/A	intergenic
1604	46423	A	A/T	intergenic
1605	46442	G	G/T	intergenic
1606	46456	A	A/C	intergenic
1607	46518	-	CAAAGAA/C	intergenic
1608	46541	T	T/C	trnL-UAA
1609	46564	G	G/T	trnL-UAA
1610	46576	T	T/C	trnL-UAA
1611	46588	A	A/G	trnL-UAA
1612	46598	G	G/A	trnL-UAA
1613	46608	A	A/T	trnL-UAA
1614	46628	C	C/T	trnL-UAA
1615	46695	C	C/T	trnL-UAA
1616	46726	G	G/T	trnL-UAA
1617	46781	A	A/T	trnL-UAA
1618	46789	T	T/A	trnL-UAA
1619	46823	A	A/C	trnL-UAA
1620	46989	A	A/C	trnL-UAA
1621	47172	T	T/C	intergenic
1622	47196	G	G/T	intergenic
1623	47196	-	GT/G	intergenic
1624	47243	T	T/G	intergenic
1625	47251	G	G/C	intergenic
1626	47255	C	C/A	intergenic
1627	47262	G	G/T	intergenic
1628	47266	G	G/C	intergenic
1629	47267	T	T/C	intergenic
1630	47269	G	G/T	intergenic
1631	47293	T	T/G	intergenic
1632	47326	G	G/T	intergenic
1633	47330	G	G/A	intergenic
1634	47333	C	C/T	intergenic
1635	47355	G	G/T	intergenic
1636	47359	T	T/C	intergenic
1637	47374	A	A/G	intergenic
1638	47398	G	G/T	intergenic
1639	47402	A	A/T	intergenic
1640	47433	G	G/T	trnF-GAA
1641	47493	T	T/A	intergenic
1642	47516	A	A/T	intergenic
1643	47517	C	C/A	intergenic
1644	47528	G	G/A	intergenic
1645	47541	T	T/C	intergenic
1646	47548	A	A/C	intergenic
1647	47549	T	T/A	intergenic
1648	47557	A	A/C	intergenic
1649	47571	T	T/A	intergenic
1650	47604	C	C/T	intergenic
1651	47617	G	G/T	intergenic
1652	47626	C	C/A	intergenic
1653	47643	T	T/C	intergenic
1654	47651	T	T/C	intergenic
1655	47668	T	T/G	intergenic
1656	47671	T	T/C	intergenic
1657	47674	T	T/C	intergenic
1658	47695	C	C/A	intergenic
1659	47697	T	T/G	intergenic
1660	47704	T	T/A	intergenic
1661	47706	T	T/C	intergenic
1662	47707	A	A/G	intergenic
1663	47712	A	A/C	intergenic
1664	47716	A	A/G	intergenic
1665	47741	A	A/T	intergenic
1666	47758	A	A/G	intergenic
1667	47771	C	C/T	intergenic
1668	47775	C	C/T	intergenic
1669	47787	A	A/G	intergenic
1670	47822	G	G/A	intergenic
1671	47825	T	T/C	intergenic
1672	47827	G	G/C	intergenic
1673	47837	A	A/C	intergenic
1674	47851	T	T/A	intergenic
1675	47862	A	A/C	intergenic
1676	47863	G	G/C	intergenic
1677	47865	A	A/G	intergenic
1678	47867	G	G/A	intergenic
1679	47870	A	A/C	intergenic
1680	47877	T	T/C	intergenic
1681	47899	G	G/A	intergenic
1682	47903	A	A/C	intergenic
1683	47908	G	G/T	intergenic
1684	47916	G	G/T	intergenic
1685	47922	C	C/A	intergenic
1686	47931	T	T/A	intergenic
1687	47954	C	C/T	intergenic
1688	47979	C	C/T	ndhJ
1689	48008	A	A/G	ndhJ
1690	48011	T	T/G	ndhJ
1691	48013	G	G/C	ndhJ
1692	48015	C	C/A	ndhJ
1693	48033	C	C/G	ndhJ
1694	48039	A	A/T	ndhJ
1695	48049	C	C/T	ndhJ
1696	48104	A	A/T	ndhJ
1697	48184	G	G/T	ndhJ
1698	48193	G	G/A	ndhJ
1699	48209	T	T/G	ndhJ
1700	48228	T	T/C	ndhJ
1701	48229	T	T/A	ndhJ
1702	48231	T	T/C	ndhJ
1703	48271	A	A/G	ndhJ
1704	48345	C	C/A	ndhJ
1705	48361	C	C/T	ndhJ
1706	48372	T	T/C	ndhJ
1707	48406	C	C/T	ndhJ
1708	48412	A	A/C	ndhJ
1709	48418	G	G/T	ndhJ
1710	48444	G	G/A	ndhJ
1711	48448	C	C/T	ndhJ
1712	48450	T	T/G	ndhJ
1713	48510	T	T/C	intergenic
1714	48515	C	C/T	intergenic
1715	48517	G	G/A	intergenic
1716	48531	G	G/T	intergenic
1717	48535	C	C/T	intergenic
1718	48543	T	T/C	intergenic
1719	48544	C	C/A	intergenic
1720	48590	G	G/T	ndhK
1721	48591	A	A/C	ndhK
1722	48600	T	T/G	ndhK
1723	48601	C	C/A	ndhK
1724	48607	A	A/G	ndhK
1725	48609	A	A/G	ndhK
1726	48616	A	A/G	ndhK
1727	48646	G	G/A	ndhK
1728	48650	A	A/G	ndhK
1729	48663	T	T/C	ndhK
1730	48664	T	T/G	ndhK
1731	48692	G	G/A	ndhK
1732	48697	T	T/G	ndhK
1733	48699	G	G/C	ndhK
1734	48714	T	T/C	ndhK
1735	48736	C	C/A	ndhK
1736	48747	T	T/A	ndhK
1737	48765	C	C/T	ndhK
1738	48781	C	C/T	ndhK
1739	48788	A	A/T	ndhK
1740	48789	A	A/C	ndhK
1741	48791	A	A/C	ndhK
1742	48797	T	T/C	ndhK
1743	48812	A	A/G	ndhK
1744	48825	A	A/C	ndhK
1745	48827	G	G/A	ndhK
1746	48840	A	A/T	ndhK
1747	48843	T	T/G	ndhK
1748	48859	C	C/G	ndhK
1749	48890	A	A/C	ndhK
1750	48892	C	C/G	ndhK
1751	48893	A	A/T	ndhK
1752	48897	A	A/C	ndhK
1753	48898	T	T/G	ndhK
1754	48900	G	G/C	ndhK
1755	48916	C	C/T	ndhK
1756	48921	A	A/C	ndhK
1757	48943	G	G/A	ndhK
1758	48952	A	A/C	ndhK
1759	48956	C	C/T	ndhK
1760	48965	G	G/A	ndhK
1761	48986	T	T/C	ndhK
1762	48997	T	T/G	ndhK
1763	49021	G	G/T	ndhK
1764	49037	C	C/T	ndhK
1765	49064	T	T/C	ndhK
1766	49076	T	T/A	ndhK
1767	49099	A	A/T	ndhK
1768	49126	A	A/T	ndhK
1769	49129	T	T/A	ndhK
1770	49130	A	A/G	ndhK
1771	49157	T	T/A	ndhK
1772	49161	A	A/G	ndhK
1773	49162	G	G/C	ndhK
1774	49186	A	A/T	ndhK
1775	49209	A	A/T	ndhK
1776	49219	A	A/T	ndhK
1777	49226	A	A/T	ndhK
1778	49230	G	G/T	ndhK
1779	49234	T	T/C	ndhK
1780	49236	A	A/C	ndhK
1781	49252	C	C/T	ndhK
1782	49315	A	A/T	ndhC
1783	49317	C	C/T	ndhC
1784	49327	A	A/T	ndhC
1785	49361	A	A/T	ndhC
1786	49369	T	T/A	ndhC
1787	49371	T	T/C	ndhC
1788	49372	A	A/G	ndhC
1789	49381	G	G/A	ndhC
1790	49386	A	A/T	ndhC
1791	49394	G	G/A	ndhC
1792	49399	A	A/T	ndhC
1793	49456	A	A/C	ndhC
1794	49464	T	T/C	ndhC
1795	49496	T	T/A	ndhC
1796	49500	T	T/C	ndhC
1797	49512	A	A/T	ndhC
1798	49524	T	T/A	ndhC
1799	49532	C	C/A	ndhC
1800	49571	G	G/A	ndhC
1801	49599	T	T/C	ndhC
1802	49624	T	T/C	ndhC
1803	49658	A	A/C	intergenic
1804	49673	A	A/T	intergenic
1805	49698	C	C/T	intergenic
1806	49700	T	T/C	intergenic
1807	49833	G	G/T	intergenic
1808	49836	T	T/C	intergenic
1809	49854	C	C/A	intergenic
1810	49887	T	T/G	intergenic
1811	49899	A	A/T	intergenic
1812	49996	G	G/T	intergenic
1813	50001	A	A/C	intergenic
1814	50042	A	A/T	intergenic
1815	50064	T	T/C	intergenic
1816	50081	A	A/C	intergenic
1817	50132	T	T/C	intergenic
1818	50142	A	A/C	intergenic
1819	50222	A	A/C	intergenic
1820	50230	A	A/C	intergenic
1821	50264	T	T/C	intergenic
1822	50279	A	A/C	intergenic
1823	50292	A	A/T	intergenic
1824	50319	C	C/T	intergenic
1825	50346	T	T/C	intergenic
1826	50349	G	G/C	trnV-UAC
1827	50350	G	G/T	trnV-UAC
1828	50353	T	T/G	trnV-UAC
1829	50404	T	T/C	trnV-UAC
1830	50420	A	A/T	trnV-UAC
1831	50453	C	C/T	trnV-UAC
1832	50491	G	G/C	trnV-UAC
1833	50522	A	A/C	trnV-UAC
1834	50550	T	T/G	trnV-UAC
1835	50559	T	T/C	trnV-UAC
1836	50598	G	G/A	trnV-UAC
1837	50610	G	G/T	trnV-UAC
1838	50685	G	G/T	trnV-UAC
1839	50693	G	G/T	trnV-UAC
1840	50745	T	T/G	trnV-UAC
1841	50749	C	C/A	trnV-UAC
1842	50757	A	A/C	trnV-UAC
1843	50764	C	C/T	trnV-UAC
1844	50770	G	G/C	trnV-UAC
1845	50778	G	G/T	trnV-UAC
1846	50788	T	T/G	trnV-UAC
1847	50790	A	A/T	trnV-UAC
1848	50791	T	T/G	trnV-UAC
1849	50792	C	C/A	trnV-UAC
1850	50810	A	A/G	trnV-UAC
1851	50814	T	T/A	trnV-UAC
1852	50815	C	C/G	trnV-UAC
1853	50819	T	T/G	trnV-UAC
1854	50822	T	T/A	trnV-UAC
1855	50860	A	A/T	trnV-UAC
1856	50862	C	C/G	trnV-UAC
1857	50875	G	G/T	trnV-UAC
1858	50877	C	C/G	trnV-UAC
1859	50881	T	T/A	trnV-UAC
1860	50888	T	T/C	trnV-UAC
1861	50889	T	T/A	trnV-UAC
1862	50895	G	G/A	trnV-UAC
1863	50926	G	G/T	trnV-UAC
1864	50933	C	C/T	trnV-UAC
1865	50937	A	A/G	trnV-UAC
1866	50947	C	C/T	trnV-UAC
1867	50951	A	A/C	trnV-UAC
1868	50993	G	G/A	trnV-UAC
1869	51035	A	A/C	intergenic
1870	51037	A	A/G	intergenic
1871	51044	G	G/T	intergenic
1872	51066	T	T/C	intergenic
1873	51067	T	T/A	intergenic
1874	51075	A	A/G	intergenic
1875	51082	G	G/A	intergenic
1876	51083	A	A/G	intergenic
1877	51087	C	C/A	intergenic
1878	51095	C	C/G	intergenic
1879	51102	C	C/G	intergenic
1880	51107	A	A/C	intergenic
1881	51135	G	G/A	intergenic
1882	51160	A	A/C	intergenic
1883	51208	A	A/T	trnM-CAU
1884	51226	T	T/C	trnM-CAU
1885	51228	G	G/A	trnM-CAU
1886	51264	T	T/G	trnM-CAU
1887	51304	C	C/A	intergenic
1888	51306	C	C/T	intergenic
1889	51319	C	C/G	intergenic
1890	51326	A	A/C	intergenic
1891	51335	T	T/A	intergenic
1892	51336	C	C/A	intergenic
1893	51337	T	T/G	intergenic
1894	51340	C	C/T	intergenic
1895	51341	C	C/A	intergenic
1896	51357	T	T/G	intergenic
1897	51364	A	A/T	intergenic
1898	51378	G	G/A	intergenic
1899	51418	G	G/T	atpE
1900	51421	T	T/C	atpE
1901	51429	T	T/C	atpE
1902	51447	C	C/G	atpE
1903	51468	T	T/C	atpE
1904	51540	C	C/T	atpE
1905	51555	C	C/T	atpE
1906	51584	T	T/C	atpE
1907	51586	A	A/T	atpE
1908	51588	C	C/G	atpE
1909	51591	T	T/C	atpE
1910	51608	-	CACAGAA/C	atpE
1911	51614	A	A/C	atpE
1912	51648	T	T/C	atpE
1913	51649	T	T/A	atpE
1914	51699	A	A/C	atpE
1915	51722	G	G/C	atpE
1916	51726	A	A/C	atpE
1917	51727	T	T/A	atpE
1918	51813	C	C/T	atpB
1919	51815	C	C/A	atpB
1920	51840	G	G/A	atpB
1921	51874	G	G/T	atpB
1922	51912	T	T/G	atpB
1923	51926	T	T/G	atpB
1924	51928	A	A/C	atpB
1925	51930	A	A/T	atpB
1926	51934	T	T/A	atpB
1927	51945	A	A/T	atpB
1928	51957	C	C/T	atpB
1929	51972	A	A/T	atpB
1930	51981	C	C/T	atpB
1931	51987	A	A/G	atpB
1932	52001	A	A/G	atpB
1933	52021	G	G/A	atpB
1934	52027	G	G/A	atpB
1935	52031	C	C/G	atpB
1936	52032	A	A/C	atpB
1937	52043	C	C/A	atpB
1938	52046	C	C/A	atpB
1939	52063	A	A/T	atpB
1940	52071	A	A/T	atpB
1941	52081	A	A/C	atpB
1942	52096	T	T/G	atpB
1943	52113	T	T/G	atpB
1944	52115	G	G/A	atpB
1945	52119	A	A/T	atpB
1946	52128	C	C/T	atpB
1947	52140	A	A/C	atpB
1948	52164	T	T/G	atpB
1949	52205	G	G/T	atpB
1950	52212	C	C/A	atpB
1951	52215	T	T/C	atpB
1952	52226	A	A/C	atpB
1953	52228	C	C/A	atpB
1954	52250	C	C/T	atpB
1955	52272	A	A/G	atpB
1956	52362	T	T/C	atpB
1957	52400	A	A/T	atpB
1958	52404	C	C/T	atpB
1959	52416	C	C/T	atpB
1960	52419	T	T/A	atpB
1961	52427	A	A/C	atpB
1962	52435	G	G/A	atpB
1963	52441	T	T/C	atpB
1964	52450	G	G/A	atpB
1965	52471	T	T/C	atpB
1966	52496	G	G/A	atpB
1967	52518	T	T/C	atpB
1968	52532	G	G/C	atpB
1969	52545	A	A/T	atpB
1970	52587	G	G/T	atpB
1971	52644	C	C/T	atpB
1972	52651	A	A/G	atpB
1973	52666	C	C/A	atpB
1974	52710	C	C/T	atpB
1975	52712	C	C/T	atpB
1976	52713	G	G/A	atpB
1977	52726	A	A/G	atpB
1978	52729	T	T/C	atpB
1979	52751	G	G/C	atpB
1980	52770	A	A/T	atpB
1981	52772	C	C/T	atpB
1982	52784	G	G/C	atpB
1983	52795	C	C/A	atpB
1984	52834	A	A/C	atpB
1985	52867	A	A/T	atpB
1986	52888	G	G/T	atpB
1987	52891	C	C/G	atpB
1988	52896	A	A/T	atpB
1989	52904	A	A/G	atpB
1990	52915	G	G/C	atpB
1991	52929	C	C/A	atpB
1992	52994	C	C/T	atpB
1993	53019	C	C/T	atpB
1994	53051	C	C/T	atpB
1995	53109	T	T/C	atpB
1996	53120	G	G/A	atpB
1997	53127	G	G/A	atpB
1998	53157	A	A/G	atpB
[truncated: 1,680 more rows]
