# Supplementary material for: Rice Chloroplast Genome Variation Architecture and Phylogenetic Dissection in Diverse Oryza Species Assessed by Whole-Genome Resequencing
Source: Rice (N Y). 2016 Oct 18;9:57. doi: 10.1186/s12284-016-0129-y (PMC5069220; doi:10.1186/s12284-016-0129-y)
Supplement: Additional file 4: Table S3. — Nucleotide diversity of the overall chloroplast genome with a 1000bp sliding window and 500bp step size. (XLSX 16 kb) [file 12284_2016_129_MOESM4_ESM.xlsx]

## Sheet: Table S3
Table S3. Nucleotide diversity of the overall chloroplast genome with a 1000bp sliding window and 500bp step size.
CHROM	BIN_START	BIN_END	N_VARIANTSa	PI
chrC	1	1000	16	0.00117396
chrC	501	1500	2	9.96266e-05
chrC	1001	2000	1	5.48695e-06
chrC	1501	2500	2	8.2342e-06
chrC	2001	3000	2	9.6887e-05
chrC	2501	3500	2	0.000150245
chrC	3001	4000	8	0.000280798
chrC	3501	4500	8	0.00022744
chrC	4001	5000	3	0.000428462
chrC	4501	5500	11	0.000816576
chrC	5001	6000	9	0.000390862
chrC	5501	6500	6	0.000888916
chrC	6001	7000	11	0.00151766
chrC	6501	7500	9	0.00113653
chrC	7001	8000	4	0.000507785
chrC	7501	8500	3	0.000348878
chrC	8001	9000	21	0.00285263
chrC	8501	9500	19	0.00253348
chrC	9001	10000	2	4.61743e-05
chrC	9501	10500	1	1.63701e-05
chrC	11001	12000	1	9.41397e-05
chrC	11501	12500	7	0.000540778
chrC	12001	13000	20	0.00244031
chrC	12501	13500	15	0.0024024
chrC	13001	14000	4	0.000602491
chrC	13501	14500	7	0.00115791
chrC	14001	15000	6	0.00108274
chrC	14501	15500	8	0.000322018
chrC	15001	16000	8	0.000547678
chrC	15501	16500	9	0.000821606
chrC	16001	17000	14	0.000877281
chrC	16501	17500	36	0.00249572
chrC	17001	18000	43	0.0028777
chrC	17501	18500	20	0.00122112
chrC	18001	19000	17	0.00106553
chrC	18501	19500	14	0.0015179
chrC	19001	20000	6	0.00197473
chrC	19501	20500	5	0.00146505
chrC	20001	21000	5	0.00121649
chrC	20501	21500	7	0.00198273
chrC	21001	22000	7	0.0021859
chrC	21501	22500	3	0.00103775
chrC	22001	23000	3	0.00104336
chrC	22501	23500	5	0.00175413
chrC	23001	24000	5	0.00154293
chrC	23501	24500	5	0.0015607
chrC	24001	25000	6	0.00142621
chrC	24501	25500	9	0.00160667
chrC	25001	26000	7	0.000919959
chrC	25501	26500	5	0.00019976
chrC	26001	27000	37	0.000353417
chrC	26501	27500	34	0.000164624
chrC	27001	28000	1	5.48695e-06
chrC	27501	28500	3	0.000433605
chrC	28001	29000	2	0.000428118
chrC	28501	29500	3	0.000421233
chrC	29001	30000	3	0.000421233
chrC	29501	30500	3	2.46573e-05
chrC	30001	31000	11	0.000235916
chrC	30501	31500	8	0.000211259
chrC	31501	32500	11	0.000363359
chrC	32001	33000	14	0.000382552
chrC	32501	33500	4	3.01366e-05
chrC	33001	34000	1	1.09437e-05
chrC	33501	34500	3	5.17821e-05
chrC	34001	35000	3	5.17821e-05
chrC	34501	35500	13	0.00437284
chrC	35001	36000	24	0.00617172
chrC	35501	36500	17	0.00196403
chrC	36001	37000	6	0.000165153
chrC	36501	37500	2	4.31625e-05
chrC	37001	38000	2	4.31625e-05
chrC	39001	40000	2	5.49451e-06
chrC	39501	40500	2	5.49451e-06
chrC	40001	41000	1	9.66149e-05
chrC	40501	41500	7	0.000251051
chrC	41001	42000	7	0.000159923
chrC	41501	42500	1	5.48695e-06
chrC	43001	44000	7	0.000891871
chrC	43501	44500	9	0.000916385
chrC	44001	45000	4	9.64146e-05
chrC	44501	45500	6	0.000174437
chrC	45001	46000	4	0.000102536
chrC	45501	46500	12	0.00142817
chrC	46001	47000	15	0.00175253
chrC	46501	47500	14	0.00116083
chrC	47001	48000	36	0.00223549
chrC	47501	48500	29	0.0027296
chrC	48001	49000	29	0.00864278
chrC	48501	49500	41	0.00748898
chrC	49001	50000	18	0.000604906
chrC	49501	50500	7	0.000980622
chrC	50001	51000	16	0.00161071
chrC	50501	51500	23	0.00330319
chrC	51001	52000	21	0.00468268
chrC	51501	52500	16	0.00448293
chrC	52001	53000	13	0.00331445
chrC	52501	53500	24	0.00183942
chrC	53001	54000	37	0.0017272
chrC	53501	54500	25	0.00327999
chrC	54001	55000	18	0.00665741
chrC	54501	55500	17	0.00653668
chrC	55001	56000	25	0.00704217
chrC	55501	56500	21	0.0050454
chrC	56001	57000	15	0.000933469
chrC	56501	57500	50	0.00526498
chrC	57001	58000	41	0.00474949
chrC	57501	58500	5	0.000412496
chrC	58501	59500	1	5.48695e-06
chrC	59001	60000	1	5.48695e-06
chrC	60001	61000	5	0.000833268
chrC	60501	61500	5	0.000833268
chrC	62001	63000	14	0.00156346
chrC	62501	63500	17	0.00175722
chrC	63001	64000	4	0.000249864
chrC	63501	64500	2	0.000463647
chrC	64001	65000	4	0.000432176
chrC	64501	65500	11	0.000225441
chrC	65001	66000	24	0.00091013
chrC	65501	66500	17	0.00111568
chrC	66001	67000	3	0.000430865
chrC	66501	67500	3	3.27327e-05
chrC	67001	68000	1	8.21908e-06
chrC	68001	69000	1	2.17664e-05
chrC	68501	69500	2	0.000362093
chrC	69001	70000	2	0.000362093
chrC	69501	70500	1	2.17664e-05
chrC	70001	71000	7	0.000441544
chrC	70501	71500	9	0.000452511
chrC	71001	72000	7	0.000261439
chrC	71501	72500	10	0.00154052
chrC	72001	73000	10	0.00167988
chrC	72501	73500	6	0.00040077
chrC	73001	74000	2	1.36909e-05
chrC	73501	74500	3	0.000442077
chrC	74001	75000	4	0.000770825
chrC	74501	75500	2	0.000331496
chrC	75001	76000	3	0.000411804
chrC	75501	76500	7	0.000933832
chrC	76001	77000	12	0.00146422
chrC	76501	77500	8	0.000942191
chrC	77001	78000	8	0.00134766
chrC	77501	78500	15	0.00225719
chrC	78001	79000	13	0.00107076
chrC	78501	79500	10	0.000610782
chrC	79001	80000	4	0.000449559
chrC	79501	80500	1	9.41397e-05
chrC	80001	81000	12	0.000957121
chrC	80501	81500	19	0.000963983
chrC	81001	82000	8	9.6298e-05
chrC	91501	92500	1	5.67401e-08
chrC	92001	93000	6	1.85615e-05
chrC	92501	93500	19	0.00107466
chrC	93001	94000	25	0.00106996
chrC	93501	94500	11	2.27725e-06
chrC	100001	101000	11	5.26128e-06
chrC	100501	101500	13	1.25232e-05
chrC	101001	102000	4	0.000109331
chrC	101501	102500	4	0.000207185
chrC	102001	103000	3	0.000513808
chrC	102501	103500	1	0.000408725
chrC	103001	104000	2	2.72534e-05
chrC	103501	104500	3	0.000381286
chrC	104001	105000	5	0.00126303
chrC	104501	105500	4	0.000909001
chrC	105001	106000	4	0.00178376
chrC	105501	106500	5	0.0021865
chrC	106001	107000	3	0.000494891
chrC	106501	107500	3	9.76427e-05
chrC	107001	108000	1	5.48695e-06
chrC	107501	108500	3	0.000599581
chrC	108001	109000	10	0.00107696
chrC	108501	109500	9	0.000895094
chrC	109001	110000	8	0.000469603
chrC	109501	110500	7	5.46352e-05
chrC	110001	111000	2	8.2342e-06
chrC	110501	111500	8	0.00022908
chrC	111001	112000	9	0.000250846
chrC	111501	112500	2	2.72534e-05
chrC	112001	113000	2	2.72534e-05
chrC	112501	113500	4	0.000537249
chrC	113001	114000	4	0.000534554
chrC	113501	114500	17	2.80977e-05
chrC	114001	115000	15	3.16502e-06
chrC	121001	122000	15	0.000478807
chrC	121501	122500	48	0.0023971
chrC	122001	123000	34	0.00190259
chrC	122501	123500	1	1.39545e-06
chrC	133501	134500	18	1.17749e-05
chrC	134001	135000	25	0.000784007
chrC	134501	135500	7	0.000758252
Mean				0.00109785
Maximum				0.00864278
Minimum				5.67401e-08
a This reveals the number of variations in the slide window
