# Supplementary material for: Rice Chloroplast Genome Variation Architecture and Phylogenetic Dissection in Diverse Oryza Species Assessed by Whole-Genome Resequencing
Source: Rice (N Y). 2016 Oct 18;9:57. doi: 10.1186/s12284-016-0129-y (PMC5069220; doi:10.1186/s12284-016-0129-y)
Supplement: Additional file 5: Table S4. — Overall Tajima’s D testing of the chloroplast genome in a 1kb bin. (XLSX 13 kb) [file 12284_2016_129_MOESM5_ESM.xlsx]

## Sheet: Table S4
Table S4 Overall Tajima's D testing of the chloroplast genome in a 1kb bin.
CHROM	BIN_START	No of SNPS	Tajima's D
ChrC	0	15	-1.33209
ChrC	1000	1	0
ChrC	2000	2	-0.752084
ChrC	3000	5	-1.44431
ChrC	4000	3	0.0320937
ChrC	5000	9	-1.36651
ChrC	6000	11	-0.0234505
ChrC	7000	4	-0.13717
ChrC	8000	19	-0.319788
ChrC	9000	2	-0.961443
ChrC	10000	0	0
ChrC	11000	1	0
ChrC	12000	19	-0.1953
ChrC	13000	4	0.120881
ChrC	14000	6	0.514182
ChrC	15000	8	-0.976878
ChrC	16000	12	-1.91445
ChrC	17000	32	-1.71942
ChrC	18000	17	-1.27407
ChrC	19000	6	2.38202
ChrC	20000	5	1.22559
ChrC	21000	7	2.28009
ChrC	22000	3	2.0322
ChrC	23000	5	1.99673
ChrC	24000	6	1.23341
ChrC	25000	7	-0.107034
ChrC	26000	36	-2.42875
ChrC	27000	1	0
ChrC	28000	2	0.615346
ChrC	29000	3	0.0085797
ChrC	30000	11	-1.77199
ChrC	31000	0	0
ChrC	32000	14	-1.78448
ChrC	33000	1	0
ChrC	34000	3	-1.19314
ChrC	35000	23	2.25554
ChrC	36000	7	-1.52515
ChrC	37000	2	-0.973876
ChrC	38000	0	0
ChrC	39000	2	-1.12938
ChrC	40000	1	0
ChrC	41000	6	-1.61014
ChrC	42000	0	0
ChrC	43000	5	-0.991961
ChrC	44000	4	-1.25805
ChrC	45000	4	-1.24137
ChrC	46000	14	-0.931014
ChrC	47000	36	-1.44733
ChrC	48000	29	2.8793
ChrC	49000	18	-1.77608
ChrC	50000	16	-0.636269
ChrC	51000	20	1.27259
ChrC	52000	13	1.80459
ChrC	53000	36	-1.71974
ChrC	54000	18	3.8619
ChrC	55000	25	2.52562
ChrC	56000	15	-1.24828
ChrC	57000	36	-1.04233
ChrC	58000	0	0
ChrC	59000	1	0
ChrC	60000	5	0.320341
ChrC	61000	0	0
ChrC	62000	14	-0.443009
ChrC	63000	4	-0.839939
ChrC	64000	4	-0.343183
ChrC	65000	23	-2.20743
ChrC	66000	3	0.0399112
ChrC	67000	1	0
ChrC	68000	1	0
ChrC	69000	2	0.342774
ChrC	70000	5	-0.969636
ChrC	71000	7	-1.34877
ChrC	72000	10	0.416491
ChrC	73000	2	-1.09554
ChrC	74000	4	0.579551
ChrC	75000	3	-0.022088
ChrC	76000	10	-1.23398
ChrC	77000	7	-0.419166
ChrC	78000	11	-1.82128
ChrC	79000	4	-0.295819
ChrC	80000	11	-1.73005
ChrC	81000	8	-0.696704
ChrC	82000	0	0
ChrC	83000	0	0
ChrC	84000	0	0
ChrC	85000	0	0
ChrC	86000	0	0
ChrC	87000	0	0
ChrC	88000	0	0
ChrC	89000	0	0
ChrC	90000	0	0
ChrC	91000	0	0
ChrC	92000	6	-1.46551
ChrC	93000	23	1.26998
ChrC	94000	0	0
ChrC	95000	0	0
ChrC	96000	0	0
ChrC	97000	0	0
ChrC	98000	0	0
ChrC	99000	0	0
ChrC	100000	11	1.49189
ChrC	101000	4	-1.21683
ChrC	102000	3	0.309701
ChrC	103000	2	-1.03955
ChrC	104000	5	1.33555
ChrC	105000	4	3.33955
ChrC	106000	3	0.248169
ChrC	107000	1	0
ChrC	108000	10	-0.465953
ChrC	109000	8	-1.11102
ChrC	110000	2	-1.11807
ChrC	111000	9	-1.58772
ChrC	112000	2	-1.03955
ChrC	113000	4	-0.0642296
ChrC	114000	15	2.44646
ChrC	115000	0	0
ChrC	116000	0	0
ChrC	117000	0	0
ChrC	118000	0	0
ChrC	119000	0	0
ChrC	120000	0	0
ChrC	121000	14	-1.05016
ChrC	122000	29	-1.39419
ChrC	123000	0	0
ChrC	124000	0	0
ChrC	125000	0	0
ChrC	126000	0	0
ChrC	127000	0	0
ChrC	128000	0	0
ChrC	129000	0	0
ChrC	130000	0	0
ChrC	131000	0	0
ChrC	132000	0	0
ChrC	133000	0	0
ChrC	134000	23	2.79458
Maximun		36	3.8619
Minimum		0	-2.42875
Mean		6.87407	-0.150201
